# Supplementary material for: Major differential gene regulation in Coxiella burnetii between in vivo and in vitro cultivation models
Source: BMC Genomics. 2015 Nov 16;16:953. doi: 10.1186/s12864-015-2143-7 (PMC4647677; doi:10.1186/s12864-015-2143-7)
Supplement: Additional file 2: Table S1. — List of genes differentially regulated in vivo and cell-free culture with respect to cell culture in vitro model of 602 strain, after passing statistical significance filter and showing more than two fold change in expression. All the genes are arranged based on COG functions. A positive value indicates that the gene is up-regulated, a negative value indicates that the gene is down-regulated and – indicates no difference compared to cell culture in gene regulation under the respective condition. (XLSX 204 kb) [file 12864_2015_2143_MOESM2_ESM.xlsx]

## Sheet: Sheet1
Gene Name	Gene ID	Fold change of a condition vs. cell culture				COG category	Gene Function
		in vivo	p1	p2	cell-free
CBU_0638	CBU_0638	-	-	-2.42003	-2.8741	C	dihydrolipoamide acetyltransferase (NCBI)
CBU_0639	CBU_0639	-	-	-2.44565	-3.36072	C	dehydrogenase, E1 component, beta subunit, putative (NCBI)
CBU_0692	CBU_0692	-	-	-	-9.76011	C	dehydrogenase, E1 component, beta subunit (NCBI)
cydA-2	CBU_0965	-	-2.75757	-2.91924	-7.06861	C	cytochrome d ubiquinol oxidase, subunit I (NCBI)
etfB	CBU_1118	31.814	-	-	-	C	electron transfer flavoprotein, beta subunit (NCBI)
etfA	CBU_1117	22.0418	-	-	-2.43115	C	electron transfer flavoprotein, alpha subunit (NCBI)
iscU.2	CBU_1356	12.2369	-	-	-	C	NifU family protein (NCBI)
rnfB	CBU_1696	10.6926	-3.13264	-3.92433	-4.85715	C	4Fe-4S binding domain protein (NCBI)
atpH	CBU_1942	7.28163	-	-	-	C	ATP synthase F1, delta subunit (NCBI)
cyoB	CBU_1039	6.6437	-	-	-	C	cytochrome o ubiquinol oxidase, subunit I (NCBI)
cydA-1	CBU_0218	5.79757	-3.85918	-5.75758	-6.9948	C	cytochrome d ubiquinol oxidase, subunit I (NCBI)
icd	CBU_1200	5.69141	-	-	-	C	isocitrate dehydrogenase (RefSeq)
nuoM	CBU_1436	5.66506	-	-	-	C	NADH dehydrogenase I, M subunit (NCBI)
nuoN	CBU_1435	5.24238	-	-	-2.43015	C	NADH dehydrogenase subunit N (NCBI)
nuoK	CBU_1438	4.80302	-	-	-	C	NADH dehydrogenase I, K subunit (NCBI)
nuoB	CBU_1447	4.58768	2.66872	2.49548	-	C	NADH dehydrogenase beta subunit (NCBI)
atpG	CBU_1944	4.26584	-	-	-	C	ATP synthase, F1 gamma subunit (NCBI)
CBU_0686	CBU_0686	3.26007	-	-	-10.4712	C	pyruvate dehydrogenase (acetyl-transferring) E1 component, alpha/beta fusion protein (RefSeq)
pntB	CBU_1957	3.14559	-	-2.60535	-2.7952	C	NAD(P) transhydrogenase, beta subunit (NCBI)
sfcA	CBU_0823	3.10319	-	-	-	C	malate oxidoreductase (NCBI)
nuoG	CBU_1442	3.0713	-	-	-	C	NADH dehydrogenase gamma subunit (NCBI)
CBU_1120	CBU_1120	3.04077	-	-	-	C	electron transfer flavoprotein-ubiquinone oxidoreductase (NCBI)
CBU_0693	CBU_0693	2.87758	-	2.48456	-5.96126	C	putative pyruvate dehydrogenase (acetyl-transferring) E1 component, alpha subunit (RefSeq)
gltA	CBU_1410	2.75131	-	-	-	C	citrate synthase (NCBI)
glpD	CBU_0931	2.44779	-3.09619	-3.4196	-	C	glycerol-3-phosphate dehydrogenase (RefSeq)
CBU_0581	CBU_0581	2.05759	3.36242	3.36972	2.81105	C	ferrodoxin (NCBI)
pckA	CBU_2092	-2.23101	-	-	-	C	phosphoenolpyruvate carboxykinase (NCBI)
cyoC	CBU_1038	-2.49878	-	-	-	C	cytochrome o ubiquinol oxidase, subunit III (NCBI)
cyoA	CBU_1040	-2.59987	-	-	-	C	cytochrome o ubiquinol oxidase, subunit II (NCBI)
prpC	CBU_0772	-2.66483	-2.16488	-	3.9488	C	2-methylcitrate synthase (NCBI)
mmsA	CBU_0927	-2.66975	-	-	-	C	methylmalonate-semialdehyde dehydrogenase (NCBI)
sdhC	CBU_1403	-2.67601	2.20847	2.06463	-	C	succinate dehydrogenase cytochrome b556 subunit (RefSeq)
pdhC	CBU_0462	-2.81298	-	-	-	C	pyruvate dehydrogenase, E2 component, dihydrolipoamide acetyltransferase (NCBI)
pdhA	CBU_0461	-2.96893	-	-	-3.51228	C	pyruvate dehydrogenase, E1 component (NCBI)
nuoF	CBU_1443	-3.71038	-	-	-	C	NADH dehydrogenase I, F subunit (NCBI)
atpC	CBU_1946	-4.65105	-	-	-	C	ATP synthase F1, epsilon subunit (NCBI)
sucB	CBU_1398	-4.75118	-	-	-	C	2-oxoglutarate dehydrogenase, E2 component, dihydrolipoamide succinyltransferase (NCBI)
gplK	CBU_0932	-4.77769	-2.37536	-	-	C	glycerol kinase (RefSeq)
sdhA	CBU_1401	-4.87672	-	-	-	C	succinate dehydrogenase, flavoprotein subunit (NCBI)
lpdA	CBU_0463	-5.41336	-	-	-2.09625	C	dihydrolipoamide dehydrogenase (NCBI)
CBU_0589	CBU_0589	-8.65179	-	-	-	C	ferredoxin 2fe-2s (NCBI)
CBU_1995	CBU_1995	-40.2607	-	-	-	C	acylphosphatase (RefSeq)
shaA	CBU_1588	2.98387	-	-	-	CP	monovalent cation/proton antiporter subunit, putative (NCBI)
CBU_1023	CBU_1023	3.97766	-	-	-	CR	quinone oxidoreductase (RefSeq)
ftsK	CBU_1191	-	-	-	2.16872	D	FtsK/SpoIIIE family protein (RefSeq)
ftsB	CBU_1673	-	-2.90115	-2.58019	-3.1074	D	hypothetical protein (NCBI)
gidA	CBU_1924	-	-2.00953	-	-3.71193	D	tRNA uridine 5-carboxymethylaminomethyl modification enzyme GidA (NCBI)
smc	CBU_0540	69.2914	-	-	-	D	SMC chromosomal segregation family protein (NCBI)
ttcA	CBU_1067	18.2187	-	-	-	D	hypothetical protein (NCBI)
rodA	CBU_0549	8.91924	2.32836	2.46976	-	D	rod shape-determining protein (RefSeq)
ftsE	CBU_1904	5.12792	-2.01375	-	-	D	cell division ABC transporter, ATP-binding protein FtsE (NCBI)
ispZ	CBU_0908	4.30289	-	-	-	D	intracellular septation protein A (NCBI)
ftsX	CBU_1905	3.96574	-2.95957	-3.1281	-	D	efflux ABC transporter, permease protein (RefSeq)
tilS	CBU_1509	2.22498	-2.23167	-2.48368	-	D	tRNA(Ile)-lysidine synthetase (NCBI)
ftsZ	CBU_0141	-2.02715	-	-	2.16097	D	cell division protein (RefSeq)
ftsA	CBU_0140	-3.2796	-	-	2.04321	D	cell division protein (RefSeq)
CBU_1537	CBU_1537	-4.16251	-	-2.58014	-	D	peptidase family M23/M37 domain-containing protein (RefSeq)
mreB	CBU_1471	-4.77878	-	-	-	D	rod shape-determining protein MreB (NCBI)
ftsL	CBU_0117	-26.729	-	-	-	D	cell division protein FtsL (NCBI)
CBU_0426	CBU_0426	-	-	-2.53191	-2.69787	E	amino acid permease (RefSeq)
artM	CBU_0484	-	-	-	2.75495	E	amino acid ABC transporter, permease protein (NCBI)
glnA	CBU_0503	-	2.22352	2.17086	2.43139	E	glutamine synthetase (NCBI)
leuA	CBU_0520	-	-	-	-3.51857	E	hydroxymethylglutaryl-CoA lyase (RefSeq)
CBU_0572	CBU_0572	-	2.03061	2.10869	3.16969	E	cytosol aminopeptidase family protein (NCBI)
CBU_0641	CBU_0641	-	-	-2.33738	-3.62308	E	leucine dehydrogenase (RefSeq)
asnB-2	CBU_0840	-	-	-2.18291	-	E	asparagine synthetase B, glutamine-hydrolyzing (NCBI)
CBU_0953	CBU_0953	-	-2.55775	-2.09711	-3.29384	E	amino acid permease (RefSeq)
nifS	CBU_1129	-	-	-	3.08507	E	cysteine desulfurase (NCBI)
dapB	CBU_1709	-	-	-2.59091	-5.35256	E	dihydrodipicolinate reductase (NCBI)
CBU_1713	CBU_1713	-	-2.64625	-3.11057	-4.94123	E	glycine dehydrogenase subunit 2 (NCBI)
CBU_1798	CBU_1798	-	-2.52834	-2.41469	-3.99302	E	amino acid permease family protein (NCBI)
CBU_2020	CBU_2020	-	-	-	-2.44082	E	amino acid antiporter (NCBI)
metF	CBU_2047	-	-3.97065	-4.91481	-6.8675	E	5,10-methylenetetrahydrofolate reductase (NCBI)
metE	CBU_2048	173.722	-	-	-2.02061	E	5-methyltetrahydropteroyltriglutamate-- homocysteine methyltransferase (NCBI)
aspB	CBU_0517	37.2702	-	-	-3.15954	E	aspartate aminotransferase (RefSeq)
CBU_1539	CBU_1539	35.4266	-	-	2.18395	E	tryptophan/tyrosine permease family protein (NCBI)
aroK	CBU_1892	17.94	-	-	-	E	shikimate kinase (NCBI)
gcvH	CBU_1715	9.1397	-	-	-	E	glycine cleavage system H protein (NCBI)
arcB	CBU_1727	9.01968	-	-2.30462	-3.30301	E	ornithine cyclodeaminase (NCBI)
trpC	CBU_1154	8.56892	-	-	-	E	indole-3-glycerol phosphate synthase (NCBI)
trpBF	CBU_1155	8.06296	-	-2.07129	-2.09975	E	tryptophan synthase subunit beta (NCBI)
trpA	CBU_1156	6.71753	-5.1589	-5.29224	-5.57413	E	tryptophan synthase, alpha subunit (NCBI)
CBU_0673	CBU_0673	5.70928	-	-	-	E	histidine biosynthesis bifunctional protein hisB (NCBI)
CBU_1862	CBU_1862	5.26133	-	-	-3.6352	E	radical SAM domain protein (NCBI)
CBU_1419	CBU_1419	5.08718	-	-	-	E	serine hydroxymethyltransferase (NCBI)
proC	CBU_2090	4.54043	-	-	-	E	pyrroline-5-carboxylate reductase (NCBI)
asnB-1	CBU_0831	4.20789	-	-	-	E	asparagine synthetase B, glutamine-hydrolyzing (NCBI)
dapE	CBU_0666	4.20518	-2.04285	-	-	E	succinyl-diaminopimelate desuccinylase (NCBI)
CBU_0570	CBU_0570	4.16515	-	-	-	E	amino acid permease family protein (NCBI)
CBU_1051	CBU_1051	4.14121	-	-	-	E	aspartate kinase (NCBI)
CBU_0984	CBU_0984	4.13673	-	-	-	E	prephenate dehydrogenase family protein (NCBI)
CBU_0331	CBU_0331	3.88983	-3.3183	-4.69016	-5.00518	E	glycine oxidase ThiO (RefSeq)
metC	CBU_2025	3.12891	-	-	-2.67645	E	cystathionine beta-lyase (NCBI)
CBU_0982	CBU_0982	3.1251	-	-	-	E	3-deoxy-7-phosphoheptulonate synthase (NCBI)
csdB	CBU_1357	2.81006	-	-	-	E	selenocysteine lyase (NCBI)
CBU_1347	CBU_1347	2.56562	-3.74002	-2.60179	-	E	amino acid antiporter (NCBI)
aroE	CBU_0010	2.38173	-	-	-	E	shikimate 5-dehydrogenase (NCBI)
CBU_0073	CBU_0073	2.12877	-	-	-2.4215	E	peptidase, M24 family (RefSeq)
CBU_2070	CBU_2070	-2.08161	2.00683	-	-	E	chorismate mutase, putative (NCBI)
dapD	CBU_0667	-2.29699	-	-	-	E	2,3,4,5-tetrahydropyridine-2,6-dicarboxylate N-succinyltransferase (NCBI)
aroC	CBU_0874	-3.40147	-	-	-	E	chorismate synthase (NCBI)
prlC	CBU_0039	-3.85754	-	-	-	E	oligopeptidase A (NCBI)
sda	CBU_0194	-6.56263	-	-	-	E	L-serine dehydratase, iron-sulfur-dependent, single chain form (NCBI)
CBU_1796	CBU_1796	-6.57419	-2.12909	-	-	E	amino acid permease family protein (NCBI)
CBU_0354	CBU_0354	-6.62156	-	-	-	E	amino acid permease (RefSeq)
CBU_0539	CBU_0539	-7.10841	-	-	-	E	tripeptide permease TppB (RefSeq)
carA	CBU_1282	5.93095	-	-	-	EF	carbamoyl-phosphate synthase small chain (RefSeq)
carB	CBU_1281	2.40588	-	-2.40599	-3.39717	EF	carbamoyl-phosphate synthase, large subunit (NCBI)
CBU_0418	CBU_0418	-	-4.4118	-6.05603	-9.71312	EH	4-amino-4-deoxychorismate lyase, putative (NCBI)
pabB	CBU_1373	2.95947	-	-	-2.15057	EH	para-aminobenzoate synthase, component I (NCBI)
pabA	CBU_1871	2.37485	-	-	-	EH	para-aminobenzoate synthase glutamine amidotransferase, component II (NCBI)
dapA	CBU_1222	-	2.20644	2.38943	-	EM	dihydrodipicolinate synthase (RefSeq)
CBU_0768	CBU_0768	8.82201	-3.35801	-4.2819	-4.15335	EP	multidrug resistance protein B (RefSeq)
oppB	CBU_1859	6.90805	-3.66804	-4.99852	-4.10552	EP	oligopeptide ABC transporter, permease protein (RefSeq)
oppC	CBU_1858	3.61408	-3.44443	-4.9567	-4.15247	EP	peptide ABC transporter, permease protein, putative (NCBI)
tdh	CBU_0112	-	-	2.03049	-	ER	L-threonine 3-dehydrogenase (NCBI)
CBU_0586	CBU_0586	-6.22419	-2.29737	-2.18398	2.02664	ER	hypothetical protein (NCBI)
purD	CBU_0326	-	-	2.26459	3.73021	F	phosphoribosylamine--glycine ligase (RefSeq)
purL	CBU_0631	-	-	-2.50111	-4.08604	F	phosphoribosylformylglycinamidine synthase (RefSeq)
nrdA	CBU_1553	-	3.85624	3.56036	3.08057	F	ribonucleotide-diphosphate reductase alpha subunit (NCBI)
purM	CBU_1736	-	-	2.4127	-	F	phosphoribosylformylglycinamidine cyclo-ligase (RefSeq)
purN	CBU_1737	-	-	-	-2.71518	F	phosphoribosylglycinamide formyltransferase (NCBI)
CBU_0735	CBU_0735	10.7576	-	-	-	F	phosphorylase family protein (NCBI)
CBU_0769	CBU_0769	9.16118	-	-	-	F	glutamine amidotransferase, class I (NCBI)
guaA	CBU_1341	9.05962	-	-	-	F	GMP synthase (NCBI)
deoC	CBU_0017	8.14638	-	-	-	F	deoxyribose-phosphate aldolase (NCBI)
purC	CBU_1220	7.48324	-	-	-	F	phosphoribosylaminoimidazole-succinocarboxamidesynthase (NCBI)
purB	CBU_0824	7.4662	-	-	-	F	adenylosuccinate lyase (NCBI)
purF	CBU_0897	3.40413	-	-	-	F	amidophosphoribosyltransferase (NCBI)
mutT	CBU_0148	3.35018	-	-	-	F	mutator MutT protein (NCBI)
pyrB	CBU_2095	3.33123	-	-	-	F	aspartate carbamoyltransferase (NCBI)
purE	CBU_2002	3.17939	-	-	2.41912	F	phosphoribosylaminoimidazole carboxylase, catalytic subunit (NCBI)
pyrF	CBU_0531	3.14033	-	-	-	F	orotidine 5'-phosphate decarboxylase (NCBI)
thyA	CBU_1547	2.70147	-	-	-	F	thymidylate synthase (NCBI)
CBU_1233	CBU_1233	-2.18933	-	2.38847	3.88505	F	5'-nucleotidase (RefSeq)
pyrC	CBU_1703	-2.18975	-3.40365	-3.81196	-5.1282	F	dihydroorotase (NCBI)
dut	CBU_0293	-2.55025	-	-	-	F	deoxyuridine 5'-triphosphate nucleotidohydrolase (RefSeq)
cmk	CBU_0527	-2.68049	-	-	-	F	cytidylate kinase (NCBI)
adk	CBU_0454	-2.86632	-	-	-	F	adenylate kinase (NCBI)
pyrE	CBU_0296	-3.52601	-	2.12132	2.46511	F	orotate phosphoribosyltransferase (RefSeq)
pyrG	CBU_1682	-3.65497	-	-	2.54521	F	CTP synthetase (NCBI)
pyrH	CBU_1384	-3.9027	-	-	-	F	uridylate kinase (NCBI)
CBU_0043	CBU_0043	-4.96847	-	-	3.53189	F	HAM1 protein (NCBI)
xapA	CBU_0016	-4.97602	-	-	-	F	purine nucleoside phosphorylase (NCBI)
CBU_0598	CBU_0598	-5.73629	-	-	-	F	ADP-ribose diphosphatase NudE (RefSeq)
CBU_0796	CBU_0796	-5.98519	-	-	-	FGR	HIT family protein (NCBI)
CBU_0415	CBU_0415	4.4364	-6.29132	-8.26351	-10.3083	FJ	guanine deaminase (RefSeq)
CBU_0521	CBU_0521	4.68034	-	-	-	FR	amidohydrolase family protein (RefSeq)
ampG	CBU_0195	-	-3.21417	-4.13276	-	G	AmpG protein (NCBI)
CBU_0200	CBU_0200	-	-	-	2.19944	G	aldose 1-epimerase family protein (RefSeq)
CBU_0272	CBU_0272	-	2.43923	2.25203	2.25866	G	major facilitator family transporter (NCBI)
CBU_0294	CBU_0294	-	-	-	-	G	phosphoglucomutase (RefSeq)
CBU_0432	CBU_0432	-	-2.37549	-3.24151	-3.04227	G	major facilitator family transporter (NCBI)
CBU_0513	CBU_0513	-	-	-2.7962	-3.78311	G	hypothetical protein (NCBI)
CBU_1896	CBU_1896	-	-	-	-2.24042	G	transporter, major facilitator family (RefSeq)
CBU_1967	CBU_1967	-	-3.26295	-2.89899	-	G	drug resistance transporter, Bcr/CflA family (NCBI)
CBU_0419	CBU_0419	51.7251	-	-	-	G	polysaccharide deacetylase-related protein (NCBI)
CBU_0922	CBU_0922	20.9392	2.47029	2.90339	-	G	major facilitator family transporter (NCBI)
pfkA	CBU_0341	14.3192	-2.06358	-2.21868	-	G	6-phosphofructokinase (RefSeq)
CBU_1208	CBU_1208	12.7541	-2.10618	-	-	G	multidrug transporter, putative (NCBI)
CBU_1162	CBU_1162	10.5762	-	-	-	G	major facilitator family transporter (NCBI)
prpB	CBU_0771	8.48077	-	-	-	G	methylisocitrate lyase (NCBI)
glmM	CBU_1350	7.3047	-	-	-	G	phosphoglucosamine mutase (NCBI)
xylB	CBU_0346	6.81993	-4.05383	-2.94518	-3.36458	G	xylulokinase (NCBI)
CBU_0797	CBU_0797	5.93722	-	-	-	G	drug resistance transporter, EmrB/QacA family (NCBI)
fbaA	CBU_1778	5.57245	-	-	-	G	fructose-bisphosphate aldolase (NCBI)
CBU_1273	CBU_1273	5.32332	-	-	-2.17861	G	6-phosphofructokinase (NCBI)
CBU_0371	CBU_0371	5.28699	-3.52169	-3.11654	-3.47949	G	transporter, putative (NCBI)
kdgK	CBU_1223	3.9575	-	2.30366	-	G	2-dehydro-3-deoxygluconokinase (NCBI)
CBU_0265	CBU_0265	3.95736	-	-	-	G	glucose/galactose transporter family protein (NCBI)
CBU_0530	CBU_0530	3.87256	-	-	-	G	tetratricopeptide repeat ptrotein (RefSeq)
CBU_0792	CBU_0792	3.84659	-2.88588	-2.90071	-3.8511	G	multidrug resistance protein B (RefSeq)
pgi	CBU_0848	3.24069	-2.12233	-2.36416	-2.58412	G	glucose-6-phosphate isomerase (NCBI)
rpe	CBU_1872	3.00671	-	-	-	G	ribulose-phosphate 3-epimerase (RefSeq)
CBU_0906	CBU_0906	2.73615	-	-	-2.75076	G	major facilitator family transporter (NCBI)
ptsH	CBU_0743	2.69273	-	-	-	G	phosphocarrier protein HPr (NCBI)
CBU_1756	CBU_1756	2.68026	-2.60759	-2.45965	-2.36586	G	drug resistance transporter, Bcr/CflA family (NCBI)
nagZ	CBU_1077	2.39685	-	-	-	G	beta-hexosaminidase (NCBI)
tpiA	CBU_1450	2.31969	2.63183	2.01458	-	G	triose-phosphate isomerase (RefSeq)
gmhA	CBU_1743	2.04979	3.12521	2.48587	-	G	phosphoheptose isomerase (NCBI)
CBU_1296	CBU_1296	-2.00473	-	-	-	G	hypothetical protein (NCBI)
CBU_1088	CBU_1088	-2.25808	-	-	-	G	hypothetical protein (NCBI)
CBU_1179	CBU_1179	-2.5025	-	-	-	G	drug resistance transporter, Bcr/CflA family (NCBI)
CBU_2067	CBU_2067	-2.54268	-	-	-2.35598	G	transporter, MFS superfamily (RefSeq)
pyk	CBU_1781	-2.74567	-	-	-	G	pyruvate kinase (RefSeq)
eno	CBU_1674	-2.9117	-	-	-	G	enolase (NCBI)
CBU_0674	CBU_0674	-2.92687	-	-	2.89776	G	SIS domain protein (RefSeq)
CBU_1484	CBU_1484	-3.11442	-	-	-	G	major facilitator family transporter (NCBI)
CBU_0347	CBU_0347	-3.72428	-	-	-	G	D-xylose-proton symporter (RefSeq)
CBU_1789	CBU_1789	-3.91137	-	-	2.67024	G	hypothetical protein (NCBI)
CBU_0933	CBU_0933	4.40238	-	-	-	GM	ABC transporter, permease protein (NCBI)
CBU_0703	CBU_0703	3.75125	-	-	-	GM	lipopolysaccharide/O-antigen ABC transporter, permease protein, putative (NCBI)
coaD	CBU_0288	-	-	-	-2.23629	H	phosphopantetheine adenylyltransferase (NCBI)
thiS	CBU_0332	-	-3.14821	-4.60052	-5.36744	H	thiamine biosynthesis protein ThiS (NCBI)
thiG	CBU_0333	-	-3.58268	-5.11811	-5.83991	H	thiazole synthase (NCBI)
nadD	CBU_0556	-	-5.55456	-7.15488	-9.22659	H	nicotinate (nicotinamide) nucleotide adenylyltransferase (RefSeq)
CBU_0597	CBU_0597	-	-3.23547	-2.95513	-3.50975	H	oxygen-independent coproporphyrinogen III oxidase, putative (NCBI)
nadE	CBU_0858	-	-2.52181	-	-	H	NAD+ synthetase (NCBI)
coaBC	CBU_0886	-	-	-2.04864	-	H	phosphopantothenoylcysteine decarboxylase/phosphopantothenate--cysteine ligase (NCBI)
hemB	CBU_1424	-	2.06311	2.55928	-	H	delta-aminolevulinic acid dehydratase (NCBI)
CBU_0221	CBU_0221	24.2493	-	-	-	H	phosphopantethiene--protein transferase domain protein (NCBI)
coaA	CBU_0199	16.1924	-	-	-	H	pantothenate kinase (NCBI)
hemH	CBU_0042	16.1546	-2.66852	-3.43451	-3.67638	H	ferrochelatase (RefSeq)
CBU_0637	CBU_0637	15.0708	2.93331	3.02336	-	H	hypothetical protein (NCBI)
CBU_1035	CBU_1035	14.7361	-	-2.04119	-	H	nicotinate phosphoribosyltransferase (NCBI)
CBU_1728	CBU_1728	11.8777	-	-	-	H	hypothetical protein (NCBI)
bioC.2	CBU_1004	10.1433	-3.6685	-4.7945	-3.39147	H	biotin synthesis protein BioC, putative (NCBI)
queD	CBU_1883	9.65888	-	2.31714	-	H	queuosine biosynthesis protein (NCBI)
hemA	CBU_1966	8.40124	-2.34795	-2.70366	-4.30372	H	glutamyl-tRNA reductase (NCBI)
coaE	CBU_0152	7.36185	-	-	-3.60843	H	dephospho-CoA kinase (NCBI)
thiI	CBU_1181	6.54169	-2.96795	-3.80699	-2.95783	H	thiazole biosynthesis protein ThiI (NCBI)
lipB	CBU_1265	6.07797	-	-	-	H	lipoate-protein ligase B (NCBI)
nadC	CBU_0098	5.48674	-	-2.0263	-2.24446	H	nicotinate-nucleotide pyrophosphorylase (NCBI)
bioB	CBU_1007	5.44183	-4.36353	-5.47229	-5.61573	H	biotin synthase (NCBI)
folD	CBU_0312	5.37993	-	-	-2.20436	H	folD bifunctional protein (NCBI)
hemD	CBU_2077	5.18685	-	-	-	H	uroporphyrinogen-III synthase (NCBI)
CBU_0834	CBU_0834	4.87144	-	-	2.22461	H	hypothetical protein (NCBI)
hemL	CBU_1882	4.48866	-	-	-	H	glutamate-1-semialdehyde-2,1-aminomutase (NCBI)
folC	CBU_0894	4.3248	-	-	-	H	FolC bifunctional protein (NCBI)
bioA	CBU_1008	4.24585	-3.90207	-5.23469	-4.59349	H	adenosylmethionine-8-amino-7-oxononanoate aminotransferase (NCBI)
metK	CBU_2030	4.20732	-	-	-	H	S-adenosylmethionine synthetase (NCBI)
hemY	CBU_2081	3.91955	-	-	-	H	hemY protein (NCBI)
ribF	CBU_0391	3.58251	-	-	-	H	FMN adenylyltransferase (RefSeq)
ispB	CBU_0382	3.46654	-	-	-	H	octylprenyl diphosphate synthase-like protein (NCBI)
thiC	CBU_0330	3.46477	-3.5841	-4.61651	-5.74445	H	thiamine biosynthesis protein (RefSeq)
CBU_0876	CBU_0876	3.46023	-	-	-3.57452	H	ThiF family protein (NCBI)
nadB	CBU_0101	3.22555	-2.04457	-2.39011	-2.9935	H	L-aspartate oxidase (NCBI)
panC	CBU_0423	2.86472	-	-	-2.0263	H	pantoate--beta-alanine ligase (NCBI)
folP	CBU_1351	2.69566	-	-	-	H	dihydropteroate synthase (NCBI)
bioD	CBU_1003	2.67459	-4.03536	-5.31861	-4.8198	H	dethiobiotin synthetase (NCBI)
pdxH	CBU_0928	2.62363	3.34689	3.47308	-	H	pyridoxamine 5'-phosphate oxidase (NCBI)
hemC	CBU_2074	2.27592	-	-	-	H	porphobilinogen deaminase (NCBI)
bioF	CBU_1006	2.2292	-3.48635	-4.28178	-3.26791	H	8-amino-7-oxononanoate synthase (NCBI)
birA	CBU_1002	2.1709	-	-	-2.03004	H	birA bifunctional protein (NCBI)
bioC.1	CBU_0467	2.09592	-	-	-	H	methyltransferase, putative (NCBI)
thiDE	CBU_0334	2.03607	-2.74245	-3.39139	-4.87993	H	phosphomethylpyrimidine kinase/thiamin-phosphate pyrophosphorylase (NCBI)
ribA	CBU_0647	-3.65055	-	-	-	H	3,4-dihydroxy-2-butanone 4-phosphate synthase domain/GTP cyclohydrolase II domain protein (RefSeq)
ribH	CBU_0648	-3.83752	-	-	-	H	6,7-dimethyl-8-ribityllumazine synthase (NCBI)
kbl	CBU_0111	-4.66778	-	-	-	H	2-amino-3-ketobutyrate coenzyme A ligase (NCBI)
nadA	CBU_0588	-5.5111	-	-	-	H	quinolinate synthetase (NCBI)
pdxJ	CBU_1494	-5.98136	-2.01873	-	-	H	pyridoxal phosphate biosynthetic protein (RefSeq)
CBU_1874	CBU_1874	-8.224	-	-	-	H	hypothetical protein (NCBI)
hemE	CBU_0275	-10.8191	-	-	-	H	uroporphyrinogen decarboxylase (NCBI)
visC	CBU_0076	5.11874	-	-	2.28158	HC	ubiquinone biosynthesis hydroxylase, UbiH/UbiF/VisC/COQ6 family (RefSeq)
serC	CBU_0525	-	2.11206	2.09844	-	HE	phosphoserine aminotransferase (NCBI)
CBU_1732	CBU_1732	-	-2.87167	-5.10828	-5.92542	HE	D-isomer specific 2-hydroxyacid dehydrogenase family protein (NCBI)
rimK	CBU_1602	4.69387	-	-	-2.83972	HJ	ribosomal protein S6 modification protein (NCBI)
gshB	CBU_1875	-4.95401	-	-	-	HJ	glutathione synthetase (NCBI)
CBU_0618	CBU_0618	-	-3.72318	-4.83113	-6.7279	I	acyltransferase family (RefSeq)
CBU_0968	CBU_0968	-	2.70271	-	2.20432	I	hypothetical protein (NCBI)
psd	CBU_1826	-	-2.0356	-2.24252	-2.41389	I	phosphatidylserine decarboxylase (NCBI)
yfcX	CBU_0576	489.64	-2.53374	-3.75766	-5.57048	I	putative fatty oxidation complex, alpha subunit (RefSeq)
CBU_0029	CBU_0029	51.1551	-	-	-	I	1-acyl-sn-glycerol-3-phosphate acyltransferase (RefSeq)
CBU_0610	CBU_0610	26.7137	-	-	-	I	3-hydroxy-3-methylglutaryl Coenzyme A reductase (NCBI)
clS	CBU_0096	24.7139	-2.03271	-2.23176	-	I	cardiolipin synthetase (NCBI)
CBU_1856	CBU_1856	24.5152	-	-	-	I	3-hydroxyisobutyryl-CoA hydrolase (RefSeq)
accD	CBU_0893	16.746	-2.0354	-2.1182	-	I	acetyl-CoA carboxylase, carboxyl transferase, beta subunit (NCBI)
CBU_0609	CBU_0609	15.4113	-	-2.40814	-4.23929	I	mevalonate kinase, putative (NCBI)
CBU_0373	CBU_0373	12.6439	-3.35441	-3.37929	-4.05523	I	MaoC domain protein (NCBI)
CBU_0030	CBU_0030	10.6804	-	-	-	I	3-hydroxy-3-methylglutaryl Coenzyme A reductase (NCBI)
mvaD	CBU_0607	10.5505	-2.63553	-3.70416	-4.05184	I	diphosphomevalonate decarboxylase (NCBI)
CBU_0027	CBU_0027	9.04628	-	-2.42759	-	I	acyltransferase family protein (NCBI)
fabH	CBU_0493	6.75471	2.13758	-	-	I	3-oxoacyl-(acyl carrier protein) synthase (NCBI)
CBU_1184	CBU_1184	5.81146	2.64759	2.14737	-	I	acyltransferase, putative (NCBI)
CBU_0976	CBU_0976	5.58136	-	-	-2.33582	I	enoyl-CoA hydratase/isomerase family protein (NCBI)
CBU_0036	CBU_0036	5.45343	-	-	-	I	(3R)-hydroxymyristoyl-(acyl-carrier-protein) dehydratase, putative (NCBI)
CBU_0766	CBU_0766	4.88004	-2.50611	-2.65755	-3.58809	I	acetoacetyl-CoA synthase (NCBI)
uppS	CBU_1382	4.51497	-	-	-	I	undecaprenyl diphosphate synthase (NCBI)
accC	CBU_1726	3.11429	-	-2.23503	-3.2611	I	acetyl-CoA carboxylase, biotin carboxylase (NCBI)
CBU_0977	CBU_0977	3.05934	-2.4062	-2.94237	-3.43638	I	biotin carboxylase/biotin carboxyl carrier protein (NCBI)
CBU_0974	CBU_0974	2.78773	-	-	-	I	acetyl-CoA C-acyltransferase (NCBI)
CBU_0573	CBU_0573	2.5165	-	-	-	I	acyl-CoA dehydrogenase family protein (NCBI)
CBU_0037a	CBU_0037a	2.10725	-2.62228	-3.53044	-4.03453	I	hypothetical protein (RefSeq)
CBU_1242	CBU_1242	2.07711	-4.89361	-4.09466	-5.78136	I	hypothetical protein (NCBI)
CBU_0608	CBU_0608	-2.08446	-5.41249	-7.2593	-9.30779	I	phosphomevalonate kinase, putative (NCBI)
CBU_1304	CBU_1304	-2.15508	-	-	-	I	hypothetical protein (NCBI)
accA	CBU_1510	-4.39222	-	-	-	I	acetyl-CoA carboxylase, carboxyl transferase, alpha subunit (NCBI)
CBU_0920	CBU_0920	-14.6747	-2.06493	-	-	I	fatty acid desaturase family protein (NCBI)
CBU_0324	CBU_0324	-	-	-	2.79631	IQ	acyl-CoA synthetase (RefSeq)
CBU_1928	CBU_1928	2	-	-	-	IQ	acyl-CoA synthetase (RefSeq)
CBU_0035	CBU_0035	-2.06093	-	2.49125	4.21472	IQ	beta-ketoacyl synthase (NCBI)
acpP	CBU_0496	-3.8163	-	-	-	IQ	acyl carrier protein (NCBI)
CBU_0031	CBU_0031	5.58158	-	2.04232	3.0298	IQR	oxidoreductase, short chain dehydrogenase/reductase family (NCBI)
CBU_1514	CBU_1514	4.22738	-	-	-	IQR	short chain dehydrogenase/reductase family oxidoreductase (RefSeq)
CBU_1276	CBU_1276	-3.40558	-	-	-	IQR	short chain dehydrogenase/reductase family oxidoreductase (RefSeq)
tyrS	CBU_0181	-	-	2.01375	4.94668	J	tyrosyl-tRNA synthetase (NCBI)
rpsC	CBU_0244	-	-	-	2.60104	J	ribosomal protein S3 (NCBI)
rplE	CBU_0250	-	2.69942	2.27902	3.10878	J	ribosomal protein L5 (NCBI)
rplF	CBU_0253	-	-	-	2.06984	J	50S ribosomal protein L6 (NCBI)
CBU_0486	CBU_0486	-	-2.09778	-2.08876	-3.66704	J	ribonuclease, Rne/Rng family (NCBI)
rluC	CBU_0487	-	-2.69599	-2.91451	-5.39101	J	ribosomal large subunit pseudouridine synthase C (NCBI)
leuS	CBU_0559	-	-2.25975	-2.39884	-4.61775	J	leucyl-tRNA synthetase (NCBI)
valS	CBU_0808	-	-	-2.32253	-3.16292	J	valyl-tRNA synthetase (NCBI)
queA	CBU_1201	-	-2.04242	-2.92125	-3.95251	J	S-adenosylmethionine:tRNA ribosyltransferase-isomerase (NCBI)
hisS	CBU_1248	-	2.59386	2.13714	2.60674	J	histidyl-tRNA synthetase (NCBI)
rbfA	CBU_1431	-	-	-2.54894	-3.55183	J	ribosome-binding factor A (NCBI)
gatB	CBU_1475	-	-	-2.14049	-2.67029	J	aspartyl/glutamyl-tRNA amidotransferase subunit B (NCBI)
CBU_1827	CBU_1827	-	-3.0876	-3.15509	-5.64319	J	multifunctional CCA protein (RefSeq)
hemK	CBU_1964	-	-4.49233	-3.81402	-4.80648	J	protein methyltransferase HemK (NCBI)
argS	CBU_2008	-	-2.09848	-	-2.91172	J	arginyl-tRNA synthetase (NCBI)
gltX-2	CBU_1488	30.8212	-	-	-	J	glutamyl-tRNA synthetase (RefSeq)
CBU_1059	CBU_1059	22.7077	-	-	-	J	pseudouridine synthase family protein (NCBI)
rplA	CBU_0227	21.2761	-	-	-	J	50S ribosomal protein L1 (NCBI)
map	CBU_1388	15.288	-	-	-	J	methionine aminopeptidase (RefSeq)
glyQ	CBU_1913	13.3958	-	-	-	J	glycyl-tRNA synthetase alpha subunit (NCBI)
rplK	CBU_0226	11.5924	-	-	-	J	ribosomal protein L11 (NCBI)
truB	CBU_1430	10.8789	-2.37545	-2.90351	-2.49678	J	tRNA pseudouridine synthase B (NCBI)
CBU_0569	CBU_0569	10.5064	-	-	-3.29398	J	hypothetical protein (NCBI)
miaA	CBU_1082	9.70581	-	-	-	J	tRNA delta(2)-isopentenylpyrophosphate transferase (NCBI)
CBU_2003	CBU_2003	9.18181	-3.47403	-4.48662	-4.06469	J	Sua5/YciO/YrdC/YwlC family protein (NCBI)
metG	CBU_1695	8.4868	-	-	-	J	methionyl-tRNA synthetase (NCBI)
ksgA	CBU_1982	7.06525	2.03123	2.42221	-	J	dimethyladenosine transferase (RefSeq)
trpS	CBU_2049	7.0377	-	-	-	J	tryptophanyl-tRNA synthetase (NCBI)
cysS	CBU_1487	5.63082	-2.01668	-2.0474	-	J	cysteinyl-tRNA synthetase (RefSeq)
ileS	CBU_0396	5.49155	-	-	-	J	isoleucyl-tRNA synthetase (NCBI)
rnpA	CBU_1918	5.23426	2.59645	-	3.21032	J	ribonuclease P protein component (RefSeq)
CBU_1879	CBU_1879	5.03801	2.42031	2.32168	2.35076	J	polypeptide deformylase, putative (NCBI)
prfA	CBU_1965	4.97946	-	-	-	J	peptide chain release factor 1 (NCBI)
fmt	CBU_1997	4.01873	-	-	2.15059	J	methionyl-tRNA formyltransferase (NCBI)
trmD	CBU_0443	3.86566	-	-2.12918	-2.48226	J	tRNA (guanine-N1)-methyltransferase (NCBI)
trmU	CBU_1147	3.05493	2.10887	-	-	J	tRNA (5-methylaminomethyl-2-thiouridylate)-methyltransferase (RefSeq)
gatA	CBU_1474	2.77146	-	-	-2.42419	J	glutamyl-tRNA amidotransferase subunit A (NCBI)
CBU_1817	CBU_1817	2.73789	-	-	-2.67469	J	lysyl-tRNA synthetase-related protein (NCBI)
prfC	CBU_0811	2.72525	-	-	-	J	peptide chain release factor 3 (NCBI)
glyS	CBU_1914	2.47049	-2.10525	-2.48297	-3.3598	J	glycyl-tRNA synthetase beta chain (RefSeq)
rluD	CBU_0757	2.44659	-	-	-	J	ribosomal large subunit pseudouridine synthase D (RefSeq)
CBU_1842	CBU_1842	2.38866	-	-2.88709	-3.49259	J	GTP-binding protein, probable translation factor (RefSeq)
CBU_1131	CBU_1131	2.22317	-	-	-	J	RNA methyltransferase, TrmH family, group 1 (NCBI)
truA	CBU_0892	2.07622	2.57788	2.60187	3.24049	J	tRNA pseudouridine synthase A (NCBI)
sun	CBU_1915	2.03934	-	-2.74681	-	J	Sun protein (NCBI)
rplB	CBU_0241	-2.08225	-	-	2.15263	J	50S ribosomal protein L2 (NCBI)
CBU_0304	CBU_0304	-2.15666	-	-	2.3198	J	putative endoribonuclease L-PSP (RefSeq)
CBU_1907	CBU_1907	-2.16771	2.85362	-	-	J	acetyltransferase, GNAT family (NCBI)
CBU_0260	CBU_0260	-2.24054	2.22319	-	2.4647	J	30S ribosomal protein S13 (NCBI)
pth	CBU_1841	-2.24956	-2.04886	-3.44359	-4.47496	J	peptidyl-tRNA hydrolase (NCBI)
rpsF	CBU_0864	-2.46201	-	2.01832	-	J	30S ribosomal protein S6 (NCBI)
rpsK	CBU_0261	-2.50497	2.0719	-	2.13188	J	30S ribosomal protein S11 (NCBI)
alaS	CBU_1052	-2.51065	2.2654	2.38073	3.85894	J	alanyl-tRNA synthetase (NCBI)
efp	CBU_1816	-2.85552	-	-	-	J	translation elongation factor P (NCBI)
rph	CBU_0299	-3.00437	-	-	2.46038	J	ribonuclease PH (RefSeq)
rpsA	CBU_0528	-3.01365	-	-	-	J	SSU ribosomal protein S1P (RefSeq)
rplM	CBU_1749	-3.14026	-	-	2.73189	J	50S ribosomal protein L13 (NCBI)
CBU_0221b	CBU_0221b	-3.31592	-	-	-	J	protein translation elongation factor Tu (EF-TU) (RefSeq)
rpmJ	CBU_2097	-3.33866	-	-	-	J	ribosomal protein L36 (NCBI)
rpsB	CBU_1386	-3.36531	-	-	-	J	SSU ribosomal protein S2P (RefSeq)
CBU_0505	CBU_0505	-3.4892	-	-	-	J	acetyltransferase, GNAT family (NCBI)
fusA	CBU_0235	-3.74616	-	-	-	J	translation elongation factor G (NCBI)
rpsD	CBU_0262	-4.17607	-	-	-	J	30S ribosomal protein S4 (NCBI)
rplJ	CBU_0228	-4.18321	-	-	-	J	ribosomal protein L10 (NCBI)
rpsS	CBU_0242	-4.23445	-	-	-	J	ribosomal protein S19 (NCBI)
serS	CBU_1188	-4.39355	-	-	-	J	seryl-tRNA synthetase (NCBI)
rplQ	CBU_0264	-4.4109	-	-	2.021	J	ribosomal protein L17 (NCBI)
rplC	CBU_0238	-4.70247	-	-	-	J	ribosomal protein L3 (NCBI)
rpsI	CBU_1748	-4.84422	2.74981	2.08818	3.64971	J	ribosomal protein S9 (NCBI)
rpsE	CBU_0255	-6.08757	-	-	-	J	ribosomal protein S5 (NCBI)
rpsL	CBU_0233	-6.71263	-	-	2.01504	J	SSU ribosomal protein S12P (RefSeq)
rplL	CBU_0229	-7.89696	-	-	-	J	ribosomal protein L7/L12 (NCBI)
CBU_0282	CBU_0282	-	-2.71842	-3.09627	-	K	hypothetical protein (NCBI)
rfaH	CBU_0826	-	-	-3.03712	-3.344	K	transcriptional antitermination protein, putative (NCBI)
CBU_2041	CBU_2041	-	-6.09825	-7.88518	-5.3889	K	PAS domain-containing protein (RefSeq)
rho	CBU_2086	-	2.00849	-	-	K	transcription termination factor Rho (NCBI)
CBUA0027	CBUA0027	54.3234	-	-	2.94583	K	DNA-binding protein (NCBI)
rpoA	CBU_0263	4.39992	-	-	-	K	DNA-directed RNA polymerase alpha subunit (NCBI)
oxyR	CBU_1476	2.27717	-2.30363	-2.66738	-	K	hydrogen peroxide-inducible genes activator OxyR (NCBI)
parB	CBU_1927	-2.00458	-	-	-	K	chromosome partitioning protein (RefSeq)
rpoH	CBU_1909	-2.12179	2.97963	4.01837	-	K	RNA polymerase sigma factor (NCBI)
greA	CBU_1280	-2.19829	2.51544	3.04356	3.1429	K	transcription elongation factor (RefSeq)
CBU_0827	CBU_0827	-2.3731	-	-	-	K	hypothetical protein (NCBI)
rpoB	CBU_0231	-3.03207	-	-	-	K	DNA-directed RNA polymerase beta chain (RefSeq)
rpoC	CBU_0232	-3.27498	-	-	-	K	DNA-directed RNA polymerase beta' subunit (NCBI)
CBU_1416	CBU_1416	-3.41193	2.3732	2.79654	2.98282	K	S24 family peptidase (RefSeq)
nusA	CBU_1433	-4.09826	-	-	2.34543	K	transcription elongation factor NusA (NCBI)
trpR	CBU_0509	-4.11226	-	-	2.79742	K	Trp operon repressor (NCBI)
CBU_0775	CBU_0775	-4.70011	-2.16718	-2.66041	6.73814	K	transcriptional regulator, GntR family (NCBI)
CBU_1691	CBU_1691	-9.95375	-	-	4.85715	K	DNA-binding protein, putative (NCBI)
pspC	CBU_0774	-2.89619	-	-	-	KT	PspC domain protein (NCBI)
dnaA	CBU_0001	-	-	2.17103	-	L	chromosomal replication initiator protein DnaA (NCBI)
CBU_0158	CBU_0158	-	-	-2.90845	-2.73891	L	CRISPR-associated YPO2462 family protein (NCBI)
xth	CBU_0297	3.35438	2.12308	2.19418	2.25189	L	exodeoxyribonuclease III (NCBI)
ogt	CBU_0441	-	-2.90826	-3.45305	-5.85696	L	methylated-DNA--protein-cysteineS-methyltransferase (NCBI)
recJ	CBU_0506	-	-	-	3.22898	L	single-stranded-DNA-specific exonuclease RecJ (NCBI)
CBU_1230	CBU_1230	-	-4.14081	-5.2047	-6.03463	L	UvrD/REP helicase family protein (NCBI)
rnhB	CBU_1339	-	-2.5845	-2.99532	-3.82306	L	ribonuclease HII (NCBI)
CBU_1466	CBU_1466	-	-	-	2.40037	L	hypothetical protein (NCBI)
recO	CBU_1501	-	-3.10308	-2.88699	-2.88084	L	DNA repair protein RecO (NCBI)
CBU_1555	CBU_1555	-	-3.19939	-4.77464	-3.72034	L	transposase, ISAs1 family (NCBI)
mutY	CBU_0940	149.856	-	-	-3.23352	L	A/G-specific adenine glycosylase (NCBI)
priA	CBU_1815	59.8503	-3.61532	-4.38319	-6.57707	L	primosomal protein N' (NCBI)
holA	CBU_0557	26.886	-	-2.17529	-2.75614	L	DNA polymerase III, delta subunit (NCBI)
holB	CBU_0500	20.7164	-	-	-	L	DNA polymerase III subunit delta (NCBI)
dnaG	CBU_1595	20.6442	-	-2.27221	-3.11723	L	DNA primase (RefSeq)
CBUA0010	CBUA0010	20.4917	-	-	4.94631	L	site specific recombinase, phage integrase family (NCBI)
CBU_1934	CBU_1934	14.5447	-2.47217	-3.23738	-	L	DNA ligase D (RefSeq)
dnaZX	CBU_0659	10.622	-	-	-2.2848	L	DNA polymerase III, gamma and tau subunits (NCBI)
CBU_1363	CBU_1363	9.07608	-2.1556	-2.44773	-2.05704	L	exodeoxyribonuclease I, putative (NCBI)
ruvB	CBU_1570	8.9648	-	-2.01545	-2.91723	L	Holliday junction DNA helicase RuvB (NCBI)
recN	CBU_1297	6.74858	-2.9643	-3.82018	-2.50643	L	DNA repair protein RecN (NCBI)
dinP	CBU_0280	6.11164	-	-	-2.8376	L	DNA polymerase IV (RefSeq)
CBU_0930	CBU_0930	5.6761	-	-	-	L	3-methyladenine DNA glycosylase (NCBI)
uvrB	CBU_0518	5.25017	-	-	-	L	excinuclease ABC subunit B (NCBI)
dnaN	CBU_0002	4.48577	-	-	-	L	DNA polymerase III, beta subunit (NCBI)
tag	CBU_0383	4.36739	-	-	-	L	DNA-3-methyladenine glycosylase I (RefSeq)
nth	CBU_1697	3.98669	-2.10601	-2.78446	-2.74279	L	endonuclease III (NCBI)
dnaE	CBU_1337	3.56501	-	-	-	L	DNA polymerase III, alpha subunit (NCBI)
CBU_1899	CBU_1899	3.3774	-2.10558	-2.45974	-3.51754	L	methyltransferase, putative (NCBI)
rnt	CBU_1704	3.35382	-	-	-	L	ribonuclease T (NCBI)
phrB	CBU_1176	3.32835	-6.47476	-4.81895	-5.9684	L	deoxyribodipyrimidine photolyase - class I (NCBI)
ligA	CBU_0542	3.29319	-	-	-2.03722	L	NAD-dependent DNA ligase (RefSeq)
ung	CBU_0988	3.18285	-	2.11054	2.62331	L	uracil-DNA glycosylase (NCBI)
CBU_1329	CBU_1329	3.17983	-	-2.17111	-3.43576	L	hypothetical protein (NCBI)
mutS	CBU_1056	3.10886	-	-	-2.72362	L	DNA mismatch repair protein (RefSeq)
xseA	CBU_1243	2.74758	-	-	-2.99293	L	exodeoxyribonuclease VII, large subunit (NCBI)
CBU_1742	CBU_1742	2.37056	-2.26413	-2.83134	-3.6034	L	conserved hypothetical protein TIGR00252 (NCBI)
uvrD	CBU_2054	2.36264	-	-	-3.27651	L	DNA helicase II (RefSeq)
CBU_1189	CBU_1189	-2.02354	-	-	-	L	ATPase, AAA family (RefSeq)
gyrA	CBU_0524	-4.31778	2.10433	-	-	L	DNA gyrase subunit A (RefSeq)
ssb	CBU_0271	-4.4109	-	-	-	L	single-strand binding protein (NCBI)
recA	CBU_1054	-9.34617	2.68896	2.05939	2.14531	L	recombinase A (NCBI)
CBU_0473	CBU_0473	-14.0176	-	-	-	L	DNA-binding protein BpH2 (RefSeq)
hipB	CBU_1738	-18.0382	-	-	2.28684	L	integration host factor, beta subunit (NCBI)
CBU_1987b	CBU_1987b	-133.903	-3.21654	-4.45769	-	L	transposase (RefSeq)
uvrC	CBU_1185	1.83756	-1.14993	1.03177	-1.64424	L	excinuclease ABC, C subunit (NCBI)
mfd	CBU_1148	2.09812	-4.39166	-5.4315	-8.2575	LK	transcription-repair coupling factor (NCBI)
rhlE	CBU_0670	-	-	-2.64013	2.22299	LKJ	putative ATP-dependent RNA helicase rhlE (RefSeq)
CBU_1551	CBU_1551	5.05491	2.8677	2.3802	3.104	LR	dinucleoside polyphosphate hydrolase (NCBI)
CBU_1998	CBU_1998	-	-	-	2.19256	LU	DNA processing protein DprA, putative (NCBI)
kdtA	CBU_0063	1.73246	-	-	-2.80905	M	3-deoxy-D-manno-octulosonic-acid transferase family protein (RefSeq)
CBU_0198	CBU_0198	-	-2.0644	-2.40328	-2.92252	M	hypothetical protein (NCBI)
cutE	CBU_0564	-	-2.12155	-2.06578	-	M	apolipoprotein N-acyltransferase (NCBI)
CBU_0579	CBU_0579	-	-2.69405	-2.4878	-2.30802	M	hypothetical protein (NCBI)
lpxA	CBU_0615	-	-3.59347	-4.01512	-6.45035	M	UDP-N-acetylglucosamine acyltransferase (NCBI)
CBU_0678	CBU_0678	-	-	-	-26.3551	M	ADP-heptose synthase, putative (NCBI)
CBU_0680	CBU_0680	-	-	-	-13.4739	M	UDP-glucose/GDP-mannose dehydrogenase family protein (NCBI)
gmd	CBU_0689	-	-	-	-9.97457	M	GDP-mannose 4,6-dehydratase (NCBI)
CBU_0697	CBU_0697	-	-	-	-5.35634	M	pleiotropic regulatory protein (NCBI)
CBU_0803	CBU_0803	-	-	2.24258	-	M	efflux transporter, RND family, MFP subunit (NCBI)
CBU_0830	CBU_0830	-	-	-	2.42694	M	polysaccharide biosynthesis protein (NCBI)
galU	CBU_0849	-	-	-	-2.09344	M	UTP-glucose-1-phosphate uridylyltransferase (NCBI)
CBU_1376	CBU_1376	-	-7.46853	-9.00942	-9.71649	M	membrane-associated zinc metalloprotease, putative (NCBI)
rfaF	CBU_1661	-	-2.27203	-4.05364	-2.79638	M	ADP-heptose--LPS heptosyltransferase II (NCBI)
glmS	CBU_1787	-	-	-	-3.09783	M	glucosamine--fructose-6-phosphate aminotransferase, isomerizing (NCBI)
macA	CBU_1810	-	-2.37526	-2.67889	-4.29644	M	lipoprotein, putative (NCBI)
ponA	CBU_1887	-	-	-	-3.06773	M	penicillin-binding protein 1A (NCBI)
gidB	CBU_1925	-	-2.13449	-3.83517	-6.58064	M	glucose-inhibited division protein B (NCBI)
glmU	CBU_1947	-	-	-2.2452	-	M	UDP-N-acetylglucosamine pyrophosphorylase (NCBI)
ostA	CBU_1978	-	-	-	-2.93443	M	organic solvent tolerance protein (NCBI)
murD	CBU_0131	25.8973	-	-	-2.54649	M	UDP-N-acetylmuramoylalanine--D-glutamate ligase (NCBI)
CBU_0578	CBU_0578	23.2128	-2.68485	-2.78691	-	M	glycosyl transferase, group 2 family protein (NCBI)
CBU_0841	CBU_0841	17.7787	-	-	-	M	glycosyl transferase, group 1 family protein (NCBI)
dacB	CBU_0009	16.1123	-	-	-2.29566	M	D-alanyl-D-alanine carboxypeptidase/D-alanyl-D-alanine-endopeptidase (NCBI)
CBU_2004	CBU_2004	15.3076	-	-	-	M	heptosyl transferase, glycosyltransferase family 9 protein (NCBI)
lpxK	CBU_0857	12.4214	-	-	-	M	tetraacyldisaccharide 4'-kinase (NCBI)
CBU_0754	CBU_0754	8.93361	-	-	-	M	efflux transporter, RND family, MFP subunit (NCBI)
lpxC	CBU_0142	7.80398	2.96	2.05164	2.09385	M	UDP-3-O-[3-hydroxymyristoyl] N-acetylglucosamine deacetylase (NCBI)
lolC	CBU_1001	7.78871	-	-	-	M	lipoprotein ABC transporter, permease protein, putative (NCBI)
kdsA	CBU_1675	7.28841	-	-	-	M	2-dehydro-3-deoxyphosphooctonate aldolase (NCBI)
CBU_0558	CBU_0558	7.20006	-3.28758	-3.47985	-5.33873	M	hypothetical protein (NCBI)
CBU_1075	CBU_1075	6.01532	-	-	-	M	hypothetical protein (NCBI)
pbpA	CBU_0550	5.87686	-	-	-	M	penicillin-binding protein (RefSeq)
CBU_1658	CBU_1658	5.73777	-2.53524	-2.57432	-3.12518	M	hypothetical protein (NCBI)
CBU_1085	CBU_1085	5.64572	-	-	-	M	N-acetylmuramoyl-L-alanine amidase (RefSeq)
lolA	CBU_1190	5.30277	3.7574	4.17989	-	M	outer membrane lipoprotein carrier protein LolA (NCBI)
ftsQ	CBU_0138	4.32775	-	-2.20586	-	M	cell division protein FtsQ (NCBI)
wecB	CBU_0842	4.21585	-	-	-	M	UDP-N-acetylglucosamine 2-epimerase (NCBI)
CBU_0313	CBU_0313	4.17166	-	-	-	M	Slt family transglycosylase (RefSeq)
CBU_0548	CBU_0548	4.16998	-	-	-	M	lytic murein transglycosylase (NCBI)
CBU_0845	CBU_0845	3.88803	-	-	-2.09387	M	UDP-glucose/GDP-mannose dehydrogenase family (NCBI)
CBU_0839	CBU_0839	3.69426	-	-	-	M	glycosyl transferase, group 1 family protein (NCBI)
CBU_0690	CBU_0690	3.55805	-	-	-5.70232	M	polyprenyl-phosphate beta-D-mannosyltransferase (RefSeq)
CBU_0987	CBU_0987	3.41132	-	-	-	M	rare lipoprotein A (RefSeq)
CBU_0825	CBU_0825	3.08924	-	-	-	M	pleiotropic regulatory protein (NCBI)
CBU_1876	CBU_1876	2.91299	-4.40094	-5.70311	-5.95696	M	hypothetical protein (NCBI)
CBU_0489	CBU_0489	2.81079	-	-	-2.02734	M	phospholipase A, putative (NCBI)
lolB	CBU_1829	2.7622	-	-	-	M	outer membrane lipoprotein LolB, putative (NCBI)
murF	CBU_0124	2.73579	-	-	-	M	UDP-N-acetylmuramoylalanyl-D-glutamyl-2, 6-diaminopimelate--D-alanyl-D-alanyl ligase (NCBI)
CBU_1338	CBU_1338	2.61342	-	-	-	M	D-alanine--D-alanine ligase (RefSeq)
rfaE	CBU_1655	2.52327	-	-2.18034	-2.2357	M	HldE bifunctional protein (RefSeq)
ugd	CBU_0846	2.50325	-	-	-2.12934	M	UDP-glucose 6-dehydrogenase (NCBI)
CBU_0843	CBU_0843	2.48833	-	-	-	M	glycosyltransferase (RefSeq)
murI	CBU_0298	2.43295	-	-2.67353	-	M	glutamate racemase (NCBI)
murE	CBU_0123	2.35222	-	-	-2.14834	M	UDP-N-acetylmuramoylalanyl-D-glutamate-2, 6-diaminopimelate ligase (NCBI)
murB	CBU_0137	2.32483	-	-	-	M	UDP-N-acetylenolpyruvoylglucosamine reductase (NCBI)
CBU_0939	CBU_0939	2.21957	-	-	-3.02422	M	AsmA family protein (RefSeq)
lpxB	CBU_0620	2.17655	-	-	-	M	lipid-A-disaccharide synthase (NCBI)
mreC	CBU_1470	2.0552	-	-	-	M	rod shape-determining protein MreC (NCBI)
CBU_0177	CBU_0177	2.0499	-	-	-	M	quaternary amine ABC transporter permease/periplasmic amine-binding protein (RefSeq)
murG	CBU_0135	-2.2744	-	-	-	M	UDP-N-acetylglucosamine--N-acetylmuramyl- (pentapeptide) pyrophosphoryl-undecaprenol N-acetylglucosamine transferase (NCBI)
mraY	CBU_0125	-2.36769	-	-	-2.11136	M	phospho-N-acetylmuramoyl-pentapeptide-transferase (NCBI)
CBU_0180	CBU_0180	-2.54909	-	2.6676	2.37777	M	peptidase family M23/M37 domain-containing protein (RefSeq)
CBU_0045	CBU_0045	-2.69056	-	-	-	M	lipoprotein, putative (NCBI)
CBU_0091	CBU_0091	-3.32861	-	-	-	M	putative peptidoglycan-associated lipoprotein (RefSeq)
murA	CBU_0751	-3.73197	-	-	2.14745	M	UDP-N-acetylglucosamine 1-carboxyvinyltransferase (NCBI)
kdsB	CBU_0479	-3.82906	-	-	-	M	3-deoxy-manno-octulosonate cytidylyltransferase (RefSeq)
mreD	CBU_1469	-3.86127	-	-	-	M	rod shape-determining protein MreD (NCBI)
yaeT	CBU_0611	-4.02765	-	-	-	M	surface antigen, putative (NCBI)
icmN	CBU_1631	-4.06119	-	-	-	M	ompA family protein (RefSeq)
CBU_0677	CBU_0677	-4.38327	-2.27366	-2.2068	-27.5194	M	NAD dependent epimerase/dehydratase family (RefSeq)
CBU_1094	CBU_1094	-4.51196	-	-	2.65591	M	efflux transporter, RND family, MFP subunit (NCBI)
ompH	CBU_0612	-6.86903	-	-	-	M	outer membrane protein OmpH, putative (NCBI)
mraW	CBU_0116	-7.50738	-	-	2.08775	M	S-adenosyl-methyltransferase MraW (NCBI)
CBU_1670	CBU_1670	-7.7238	-	-	2.35143	M	lipoprotein NlpD, putative (NCBI)
CBU_1425	CBU_1425	-13.1675	2.33076	2.35449	2.00688	M	surface antigen (NCBI)
CBU_1837	CBU_1837	-	-2.60772	-3.56774	-5.13183	MG	NAD-dependent epimerase/dehydratase family protein (RefSeq)
wcaG	CBU_0688	7.87037	-	-	-8.64218	MG	GDP-fucose synthetase (NCBI)
CBU_0676	CBU_0676	4.6497	-	-	-12.3741	MG	NAD dependent epimerase/dehydratase (NCBI)
CBU_0844	CBU_0844	4.21479	-3.03282	-3.21344	-6.03304	MG	capsular polysaccharide biosynthesis protein (RefSeq)
CBU_0681	CBU_0681	-2.04467	-	-	-15.7849	MG	hypothetical protein (NCBI)
rspA	CBU_1275	-2.55057	-	-	-	MR	starvation sensing protein rspA (NCBI)
CBU_1811	CBU_1811	3.30603	-	-	-2.68838	MU	outer membrane efflux family protein (NCBI)
CBU_0056	CBU_0056	-2.36847	-	-	-	MU	outer membrane protein TolC, putative (NCBI)
pilD	CBU_0153	3.92834	-3.41288	-3.2876	-5.4298	NOU	type 4 prepilin peptidase PilD (NCBI)
pilE	CBU_0412	-	-4.34396	-5.78636	-6.06773	NU	pilin, putative (NCBI)
fimT	CBU_0453	-	-2.4206	-3.03109	-	NU	putative fimT protein (RefSeq)
pilC	CBU_0154	153.201	-2.80855	-3.34912	-3.16016	NU	type IV-A pilus assembly protein PilC (NCBI)
pilA	CBU_0156	9.92788	-	-	-	NU	type IV-A pilin protein, PilA (NCBI)
pilB	CBU_0155	8.17384	-3.38974	-4.67705	-4.40233	NU	type IV-A pilus assembly protein PilB (NCBI)
dotB	CBU_1645	-3.60071	-	-	-	NU	DotB protein (NCBI)
cbpA	CBU_1123	-	2.07415	2.027	-	O	curved DNA-binding protein (RefSeq)
CBU_1482	CBU_1482	-	-	-	2.24825	O	SPFH domain/Band 7 family domain protein (NCBI)
sspA	CBU_1747	-	3.02228	2.46501	3.55789	O	stringent starvation protein A (RefSeq)
dnaJ	CBU_1289	99.5232	-2.66965	-	-2.01619	O	chaperone protein dnaJ (NCBI)
CBU_1451	CBU_1451	27.8024	-	-2.21889	-2.23544	O	peptidyl-prolyl cis-trans isomerse D - related protein (NCBI)
CBU_0716	CBU_0716	19.9898	-	-	-	O	pyridine nucleotide-disulfide oxidoreductase (NCBI)
hslV	CBU_2011	10.8943	2.26993	-	-	O	ATP-dependent protease hslV (RefSeq)
htpG	CBU_0309	9.67779	2.87656	-	-	O	chaperone protein htpG (RefSeq)
ctaB	CBU_0996	6.31113	-	-	-	O	protoheme IX farnesyltransferase (NCBI)
CBU_1278	CBU_1278	4.50138	-	-	-	O	hypothetical protein (NCBI)
CBU_0455	CBU_0455	4.09165	-	-	-	O	thioredoxin (NCBI)
CBU_0721	CBU_0721	3.22849	-	-	-	O	deoxyhypusine synthase (RefSeq)
CBU_1601	CBU_1601	2.93875	-	-	-3.00491	O	hypothetical protein (NCBI)
hslU	CBU_2012	2.86302	-	-	-2.43627	O	ATP-dependent endopeptidase hsl ATP-binding subunit (RefSeq)
ftsH	CBU_1352	-2.39115	-	-	-	O	ATP-dependent metalloprotease FtsH (NCBI)
dnaK	CBU_1290	-2.53059	2.67705	-	-	O	chaperone protein dnak (NCBI)
bcp	CBU_0963	-2.60822	2.07793	-	2.18213	O	antioxidant, AhpC/TSA family (RefSeq)
lon	CBU_0740	-2.76772	-	-	-	O	ATP-dependent protease La (NCBI)
grpE	CBU_1293	-3.57182	-	-	-	O	co-chaperone GrpE (RefSeq)
groEL	CBU_1718	-3.57196	3.06344	-	-	O	chaperonin, 60 kDa (NCBI)
CBU_0583	CBU_0583	-4.17959	-	2.1959	-	O	glutaredoxin-related protein (NCBI)
degP.2	CBU_0755	-5.36641	-	-	-	O	protease DO (NCBI)
tig	CBU_0737	-6.45915	-	-	-	O	trigger factor (NCBI)
htpX	CBU_0546	-6.61117	2.86379	2.96562	4.13018	O	heat shock protein HtpX (NCBI)
CBU_1980	CBU_1980	-6.72375	-	-	-	O	putative peptidyl-prolyl cis-trans isomerase surA (RefSeq)
trx	CBU_2087	-8.27607	-	-	-	O	thioredoxin (NCBI)
CBU_1706	CBU_1706	-39.7257	-	-	-	O	antioxidant, AhpC/Tsa family (NCBI)
CBU_1477	CBU_1477	-211.594	-659.624	-492.754	-	O	antioxidant, AhpC/TSA family (NCBI)
sppA	CBU_1986	-	-	-	2.80354	OU	peptidase, U7 family (NCBI)
CBU_0353	CBU_0353	-3.57541	-	-	-	OU	sohB protein (NCBI)
clpP	CBU_0738	-4.95509	-	-	-	OU	ATP-dependent Clp protease, proteolytic subunit ClpP (NCBI)
CBU_0107	CBU_0107	-	-	-	-2.01716	P	ABC transporter, ATP-binding protein (NCBI)
CBU_0108	CBU_0108	-	-	-	-3.24605	P	D-methionine ABC transporter, permease protein (RefSeq)
CBU_0109	CBU_0109	-	-	-2.18354	-4.01755	P	ABC transporter, periplasmic substrate-binding protein (NCBI)
CBU_0139	CBU_0139	-	-3.17311	-3.49397	-6.45149	P	carbonic anhydrase (NCBI)
CBU_0364	CBU_0364	-	-3.48031	-4.62853	-6.40252	P	phosphate transporter (RefSeq)
cysQ-1	CBU_0599	-	-	-	2.11107	P	3'(2'),5'-bisphosphate nucleotidase (NCBI)
CBU_1066	CBU_1066	-	-	-3.18836	-3.43873	P	transporter, putative (NCBI)
CBU_1244	CBU_1244	-	-5.2822	-4.86958	-14.2901	P	drug resistance transporter, EmrB/QacA subfamily, putative (NCBI)
nhaP.2	CBU_1590	-	-	-2.27114	-4.09066	P	monovalent cation/proton antiporter subunit, putative (NCBI)
CBU_2055	CBU_2055	-	-2.01181	-2.60569	-3.61834	P	hypothetical protein (NCBI)
CBU_0700	CBU_0700	17.3332	-	-	-	P	sulfate adenylyltransferase/adenylylsulfate kinase (RefSeq)
czcD.1	CBU_0352	11.8557	2.17816	2.64494	-	P	cation-efflux family protein (NCBI)
CBU_1285	CBU_1285	10.8601	-3.60377	-3.01468	-3.87707	P	transporter, putative (NCBI)
shaE	CBU_1584	9.5726	-	-	-	P	monovalent cation/proton antiporter subunit, putative (NCBI)
CBU_0015	CBU_0015	8.06699	-	-	-	P	hypothetical protein (RefSeq)
corC	CBU_0565	7.42993	-	-	2.11957	P	CBS domain-containing protein (RefSeq)
nhaP.1	CBU_1259	7.00653	-	-	-	P	Na+/H+ antiporter (NCBI)
CBU_1770	CBU_1770	4.20516	-	-	-	P	ABC transporter ATP-binding protein (RefSeq)
CBU_0014	CBU_0014	3.94246	-	-	2.67394	P	phosphate transporter family protein (NCBI)
CBU_0515	CBU_0515	2.07159	-2.64356	-2.67379	-2.35621	P	transporter, MFS superfamily (RefSeq)
CBU_1507	CBU_1507	-2.21093	-	-	-	P	copper-translocating P-type ATPase (NCBI)
fur	CBU_1301	-2.46707	2.48595	2.31154	-	P	ferric uptake regulation (NCBI)
CBU_1521	CBU_1521	-7.50236	-	2.12566	-	P	rhodanese domain protein (NCBI)
sodC	CBU_1822	-8.82759	-	-	2.48768	P	superoxide dismutase (RefSeq)
glpE	CBU_0587	-20.9497	-	-	-	P	glpE protein, putative (NCBI)
feoB	CBU_1766	-39.6959	-	-	-	P	ferrous iron transport protein B (NCBI)
CBU_0729	CBU_0729	-	-	-	2.64331	Q	hypothetical protein (NCBI)
CBU_0788	CBU_0788	9.1357	-	-	-	Q	polyketide synthase, putative (NCBI)
CBU_1011	CBU_1011	6.68279	-3.09941	-3.99395	-2.45474	Q	dioxygenase, putative (NCBI)
CBU_0728	CBU_0728	4.98245	-	-	-	Q	ABC transporter ATP-binding protein (RefSeq)
aldC	CBU_1097	-4.70016	-	-	2.05147	Q	alpha-acetolactate decarboxylase (NCBI)
CBU_0084	CBU_0084	-	-	-	-2.68527	R	sulfatase domain protein (NCBI)
CBU_0451	CBU_0451	-	-	-	3.04906	R	cytochrome C assembly protein (RefSeq)
CBU_0616	CBU_0616	-	-3.43853	-3.60807	-5.11922	R	hypothetical protein (NCBI)
CBU_0649	CBU_0649	-	2.0721	2.47849	-	R	hypothetical protein (NCBI)
pmbA	CBU_0741	-	-2.24036	-2.58924	-	R	PmbA protein (NCBI)
CBU_0777c	CBU_0777c	-	-2.46618	-2.57957	-4.31318	R	hypothetical protein (RefSeq)
CBU_0810	CBU_0810	-	-	-	-2.22044	R	hypothetical protein (NCBI)
CBU_1055	CBU_1055	-	2.94234	2.54705	3.40722	R	competence/damage-inducible protein CinA domain protein (NCBI)
CBU_1292	CBU_1292	-	-	-	-2.63467	R	ankyrin repeat domain protein (NCBI)
ubiB	CBU_2019	-	-3.33942	-3.53033	-3.63302	R	ubiquinone biosynthesis protein AarF, putative (NCBI)
CBU_2088	CBU_2088	-	-	-	-2.9693	R	sodium-dependent symporter family protein (NCBI)
CBU_1245	CBU_1245	135.061	-	-2.10209	-2.0164	R	GTP-binding protein (NCBI)
CBU_2091	CBU_2091	67.2717	-	2.06324	-	R	conserved hypothetical protein TIGR00044 (NCBI)
CBU_1839	CBU_1839	37.4895	-	-	-2.42388	R	FAD-dependent oxidoreductase (NCBI)
CBU_1457	CBU_1457	21.1615	-	-	-	R	hypothetical protein (NCBI)
CBU_1638	CBU_1638	20.076	-	-	-	R	hypothetical protein (NCBI)
CBU_1506	CBU_1506	19.8354	-	-	-	R	thioesterase,putative (NCBI)
oppD	CBU_1857	15.3719	-2.69928	-3.86654	-3.72774	R	peptide ABC transporter, ATP-binding protein (NCBI)
CBU_0322	CBU_0322	13.2192	2.04118	2.48884	-	R	hypothetical protein (NCBI)
cgtA	CBU_0387	9.55924	-	-	-3.02151	R	GTP-binding protein, GTP1/Obg family (NCBI)
CBU_1786	CBU_1786	8.93178	-	-2.29972	-	R	hypothetical ATPase (RefSeq)
CBUA0032	CBUA0032	7.30719	-	-	-	R	Ser/Thr protein phosphatase family protein (NCBI)
CBU_1603	CBU_1603	7.27494	-	-2.61651	-2.76525	R	hypothetical protein (NCBI)
exoD	CBU_1279	6.83609	-	-	-	R	proton transporter, putative (NCBI)
CBU_1308	CBU_1308	6.63989	-	2.53481	-	R	hypothetical protein (NCBI)
CBU_2021	CBU_2021	6.60806	-	-	-2.65975	R	putative ATPase (RefSeq)
rimI	CBU_0801	6.55059	-	-	-	R	ribosomal-protein-alanine acetyltransferase (NCBI)
CBU_1762	CBU_1762	5.64401	-	-	-	R	hypothetical protein (NCBI)
queC	CBU_2083	5.48185	-	-	-2.49488	R	queuosine biosynthesis protein QueC (RefSeq)
CBU_0828	CBU_0828	5.4654	-	-	-	R	oxidoreductase, Gfo/Idh/MocA family/transferase hexapeptide repeat protein (NCBI)
CBU_1027	CBU_1027	5.43809	-	-	-	R	hypothetical protein (NCBI)
CBU_1021	CBU_1021	5.23043	-	-	-	R	nucleotidyltransferase substrate-binding protein, putative (NCBI)
CBU_0770	CBU_0770	5.21183	2.35771	2.32199	4.56623	R	hypothetical ATPase (RefSeq)
CBU_0636	CBU_0636	5.14273	-	-	-	R	hypothetical protein (NCBI)
CBU_1336	CBU_1336	5.03931	-	-2.18832	-	R	hypothetical protein (NCBI)
CBU_0832	CBU_0832	4.9189	-	-	2.13967	R	acetyltransferase, putative (NCBI)
prpD	CBU_0912	4.79102	-	-	-	R	2-methylcitrate dehydratase (NCBI)
CBU_0679	CBU_0679	4.50412	-	-	-11.5444	R	oxidoreductase, Gfo/Idh/MocA family (NCBI)
CBU_1763	CBU_1763	4.48069	-2.5551	-2.99776	-3.68129	R	hypothetical ATPase (RefSeq)
CBU_0335	CBU_0335	4.44617	-	-	-	R	acid phosphatase, class B (NCBI)
CBU_1952	CBU_1952	4.2975	-	-	-	R	ABC transporter, ATP-binding protein (NCBI)
CBU_1741	CBU_1741	4.22447	-	-	-2.46744	R	lipoprotein, putative (NCBI)
CBU_0890	CBU_0890	4.16034	-	-	-	R	metallo-beta-lactamase family protein (NCBI)
CBU_0836	CBU_0836	4.10005	-	-	-	R	radical SAM domain-containing protein (RefSeq)
CBU_1213	CBU_1213	4.09711	-3.49623	-2.99024	-4.90913	R	ankyrin repeat domain protein (NCBI)
CBU_1022	CBU_1022	4.01313	-	-	-	R	nucleotidyltransferase domain protein (NCBI)
CBU_0086	CBU_0086	3.75092	-	-	-	R	2-pyrone-4,6-dicarboxylic acid hydrolase, putative (NCBI)
aacA4	CBU_0817	3.60898	-	-2.28734	-2.24231	R	GNAT family acetyltransferase (RefSeq)
CBU_1234	CBU_1234	3.58172	-	-	3.5971	R	hypothetical ATPase (RefSeq)
CBU_1458	CBU_1458	3.4017	-	-2.23479	-	R	hypothetical protein (NCBI)
CBU_0929	CBU_0929	3.37405	2.24785	-	-	R	oxidoreductase, short-chain dehydrogenase/reductase family (NCBI)
CBU_1877	CBU_1877	3.22734	-	-	-	R	hypothetical protein (NCBI)
CBU_1087	CBU_1087	3.00821	-	-	-	R	conserved hypothetical protein TIGR00150 (NCBI)
hflX	CBU_0999	3.00212	-	-	-	R	GTP-binding proten HflX (RefSeq)
CBU_0362	CBU_0362	2.8539	-	-	-3.35131	R	hippurate hydrolase, putative (NCBI)
CBU_0923	CBU_0923	2.76031	-	-	-2.08793	R	transporter, putative (NCBI)
CBU_0749	CBU_0749	2.63259	-	-	-	R	hydrolase, HAD-superfamily, subfamily IIIA (NCBI)
trmE	CBU_1922	2.56362	-2.89793	-4.16979	-6.2743	R	tRNA modification GTPase (NCBI)
CBU_1284	CBU_1284	2.55213	-	-	-	R	hypothetical protein (NCBI)
bioH	CBU_1005	2.4747	-4.09857	-5.20825	-4.95055	R	bioH protein (NCBI)
CBU_1333	CBU_1333	2.20487	-	-	-2.19728	R	hypothetical protein (NCBI)
CBU_1508	CBU_1508	2.16815	-	-	2.3628	R	hypothetical protein (NCBI)
CBU_0596	CBU_0596	2.11278	-3.10478	-6.96697	-7.44501	R	hypothetical protein (NCBI)
CBU_1580	CBU_1580	2.11243	-2.13566	-3.74615	-5.4611	R	hypothetical protein (NCBI)
CBU_0910	CBU_0910	2.07747	-	-	-	R	hypothetical protein (NCBI)
CBU_1698	CBU_1698	2.07628	-2.42077	-2.77996	-2.91268	R	hypothetical protein (NCBI)
CBU_1975	CBU_1975	-2.04878	-	-	-	R	phospholipase/carboxylesterase family protein (RefSeq)
CBU_0621	CBU_0621	-2.12464	-	-	-	R	oxidoreductase family protein (NCBI)
CBU_0758	CBU_0758	-2.26039	2.64635	2.37809	-	R	competence lipoprotein ComL (RefSeq)
mviN	CBU_0390	-2.27474	-	-	-	R	integral membrane protein MviN (NCBI)
CBU_0962	CBU_0962	-2.29912	2.28882	2.18911	-	R	oxidoreductase, short chain dehydrogenase/reductase family (NCBI)
CBU_1902	CBU_1902	-2.57423	-	-	-	R	peptidase, M16 family (NCBI)
CBU_0315	CBU_0315	-2.59842	-	-	-	R	hypothetical protein (NCBI)
CBU_1664	CBU_1664	-2.62459	-	-	-	R	CBS domain protein (NCBI)
CBU_0214	CBU_0214	-3.13069	-	2.1641	-	R	hypothetical protein (NCBI)
CBU_0777	CBU_0777	-3.25749	-3.56532	-3.52614	2.09754	R	ABC transporter permease (RefSeq)
recX	CBU_1053	-3.3794	3.20399	2.3935	3.70977	R	recX protein (NCBI)
CBU_1977	CBU_1977	-4.16111	-	-	-	R	phosphotransferase enzyme family protein (RefSeq)
CBU_1745	CBU_1745	-4.93245	-	2.04573	3.80976	R	hypothetical protein (NCBI)
CBU_1491	CBU_1491	-7.46609	-	-	-	R	plasmid maintenance system killer protein (RefSeq)
CBU_0924	CBU_0924	-7.63854	-2.71923	-2.29839	-	R	O-methyltransferase (NCBI)
CBU_1268	CBU_1268	-11.5105	-	-	-	R	pyridine nucleotide-disulphide oxidoreductase (RefSeq)
CBU_0008a	CBU_0008a	-	-	-	-2.00561	S	hypothetical protein (RefSeq)
CBU_0067	CBU_0067	-	-	-2.43033	-5.97187	S	hypothetical protein (NCBI)
CBU_0197	CBU_0197	-	-	-	-3.15761	S	hypothetical protein (NCBI)
CBU_0535	CBU_0535	-	2.72035	3.35523	-	S	lipoprotein, putative (NCBI)
CBU_0560	CBU_0560	-	-	-	-3.96699	S	hypothetical protein (NCBI)
CBU_0617	CBU_0617	-	-4.5421	-5.04717	-5.24357	S	hypothetical membrane spanning protein (RefSeq)
CBU_0714	CBU_0714	-	2.02455	2.1862	2.34714	S	hypothetical protein (RefSeq)
CBU_0762	CBU_0762	-	2.22417	2.07098	2.41475	S	hypothetical protein (NCBI)
yciL	CBU_0907	-	-	-	-2.54194	S	bolA family protein (NCBI)
CBU_0942	CBU_0942	-	3.00005	-2.92377	-3.07669	S	hypothetical protein (NCBI)
CBU_0964	CBU_0964	-	-2.65404	-3.07245	-3.88261	S	hypothetical protein (RefSeq)
CBU_0972	CBU_0972	-	-	-	2.41175	S	hypothetical protein (NCBI)
scpA	CBU_1061	-	2.90544	2.59452	-	S	segregation and condensation protein (RefSeq)
CBU_1307	CBU_1307	-	-2.88498	-4.18589	-3.05761	S	hypothetical membrane associated protein (RefSeq)
CBU_1465	CBU_1465	-	-	2.21625	-	S	hypothetical protein (NCBI)
CBU_1480	CBU_1480	-	-3.38082	-3.02254	-	S	hypothetical protein (NCBI)
icmV	CBU_1649	-	4.20286	4.69827	-	S	hypothetical protein (RefSeq)
CBU_1884	CBU_1884	-	-	2.18481	-	S	hypothetical protein (NCBI)
smg	CBU_1999	-	2.29496	2.02548	-	S	Smg protein (RefSeq)
CBU_2065	CBU_2065	-	-2.30037	-2.51936	-2.99513	S	hypothetical protein (NCBI)
CBU_2082	CBU_2082	-	-2.43704	-2.8654	-2.91033	S	hypothetical protein (RefSeq)
CBU_1018	CBU_1018	141.458	-	-	-	S	hypothetical protein (NCBI)
CBU_0957	CBU_0957	53.5444	-	-	-	S	hypothetical protein (NCBI)
yicC	CBU_0300	35.3377	-	-	-	S	stress induced protein, putative (NCBI)
ampE	CBU_0460	19.277	-	2.35674	-	S	hypothetical protein (NCBI)
CBU_2078	CBU_2078	16.688	-	-2.67237	-	S	hypothetical protein (NCBI)
CBU_1800	CBU_1800	15.7893	2.89646	2.41181	-	S	hypothetical protein (NCBI)
CBU_2018	CBU_2018	13.8564	-	-	-	S	hypothetical protein (RefSeq)
CBU_1788	CBU_1788	13.7298	2.76419	2.19429	-	S	hypothetical cytosolic protein (RefSeq)
CBU_0159	CBU_0159	13.442	-3.03838	-4.84521	-3.93755	S	CRISPR-associated Cas5e family protein (RefSeq)
CBU_1171	CBU_1171	13.0769	-	-	3.14535	S	hypothetical protein (RefSeq)
CBU_1334	CBU_1334	12.7031	-2.33369	-2.46718	-3.21736	S	hypothetical protein (NCBI)
CBU_0150	CBU_0150	10.6508	-	-	-	S	hypothetical protein (RefSeq)
CBU_2009	CBU_2009	9.83936	-	-	-	S	hypothetical protein (RefSeq)
CBU_1660	CBU_1660	9.41362	-2.45447	-3.62474	-4.8376	S	hypothetical protein (NCBI)
CBU_1335	CBU_1335	8.94277	-	-	-2.6852	S	hypothetical protein (NCBI)
CBU_0184	CBU_0184	8.1641	-2.02934	-2.12844	-	S	hypothetical protein (NCBI)
CBU_1954	CBU_1954	8.08174	-	-	-3.04255	S	hypothetical protein (NCBI)
CBU_1468	CBU_1468	7.45499	-	-	-	S	hypothetical protein (RefSeq)
CBU_1355	CBU_1355	7.43255	-	-	-	S	HesB/YadR/YfhF family protein (NCBI)
CBU_1699	CBU_1699	7	-3.16346	-3.46778	-5.91067	S	hypothetical protein (NCBI)
CBU_1985	CBU_1985	6.96418	-	-	-	S	hypothetical protein (NCBI)
CBU_1058	CBU_1058	6.8331	-	-	-	S	hypothetical protein (NCBI)
lpxH	CBU_1489	6.09312	-2.29772	-2.30273	-3.4603	S	UDP-2,3-diacylglucosamine hydrolase (NCBI)
CBU_1577	CBU_1577	5.87625	-	-	-	S	LysM domain protein (NCBI)
CBU_1831	CBU_1831	5.66052	-	-3.05132	-3.36018	S	hypothetical protein (NCBI)
CBU_1960	CBU_1960	4.71475	-	-2.8647	-3.1736	S	hypothetical protein (RefSeq)
ahpD	CBU_1478	4.42422	-2.21342	-3.29583	-	S	alkylhydroperoxidase (RefSeq)
CBU_0691	CBU_0691	4.19285	-	-	-3.31497	S	methyltransferase (RefSeq)
CBU_1063	CBU_1063	4.05765	-	-	-3.26137	S	hypothetical protein (NCBI)
CBU_0395	CBU_0395	3.94875	-	-	-	S	lipoprotein, putative (NCBI)
CBU_1485	CBU_1485	3.69106	-	-	-	S	cyclin domain-containing protein (RefSeq)
CBU_1578	CBU_1578	3.48183	-	-	-	S	ribonuclease BN, putative (NCBI)
CBU_0552	CBU_0552	3.41721	-	-2.07148	-	S	iojap-related protein (NCBI)
CBU_1010	CBU_1010	3.39937	-2.4801	-3.09737	-2.66833	S	hypothetical protein (RefSeq)
CBU_1247	CBU_1247	3.35811	2.05086	-	-	S	hypothetical protein (NCBI)
CBU_1042	CBU_1042	3.12454	4.06998	4.6093	2.08204	S	hypothetical protein (NCBI)
CBU_1828	CBU_1828	2.94547	-2.2632	-3.00733	-3.96385	S	hypothetical protein (RefSeq)
CBU_1853	CBU_1853	2.80066	-	-	-	S	GtrA family protein, putative (NCBI)
CBU_0591	CBU_0591	2.75388	-	-	2.91292	S	hypothetical protein (NCBI)
CBU_0446	CBU_0446	2.68762	-	-	-	S	hypothetical protein (NCBI)
CBU_1852	CBU_1852	2.6348	-2.16038	-2.79734	-3.30874	S	hypothetical protein (NCBI)
CBU_1831a	CBU_1831a	2.50244	-4.97359	-5.93195	-4.10565	S	hypothetical protein (RefSeq)
CBU_0514	CBU_0514	2.22079	-3.00014	-3.17473	-	S	hypothetical protein (NCBI)
CBU_1880	CBU_1880	2.20183	-	2.08102	-	S	hypothetical protein (NCBI)
CBU_1229	CBU_1229	2.15969	-2.85967	-2.99354	-2.75824	S	hypothetical protein (NCBI)
CBU_1994	CBU_1994	-2.05207	3.2925	3.47582	3.79268	S	hypothetical cytosolic protein (RefSeq)
icmQ	CBU_1634	-2.24962	3.57331	3.03356	-	S	IcmQ protein, putative (NCBI)
CBU_1267	CBU_1267	-2.25464	-4.07182	-3.52733	-5.19833	S	DedA/PAP2 domain protein (NCBI)
CBU_0519	CBU_0519	-2.27031	-2.26804	-2.82857	-3.3194	S	DedA family protein (NCBI)
CBU_0937	CBU_0937	-2.38974	-	2.46251	-	S	hypothetical protein (RefSeq)
dedD	CBU_0895	-2.43135	-	2.00498	-	S	sporulation and cell division repeat protein (RefSeq)
ybgF	CBU_0092	-2.65323	-	-	-	S	tol-pal system protein YbgF (RefSeq)
icmX	CBU_1652	-2.70607	-	2.01315	-	S	hypothetical protein (NCBI)
CBU_1865	CBU_1865	-2.77433	-	-	-	S	hypothetical membrane associated protein (RefSeq)
CBU_1850	CBU_1850	-2.86134	-3.2848	-4.02505	-5.12479	S	hypothetical protein (RefSeq)
CBU_0859	CBU_0859	-2.94815	-	-	-	S	hypothetical protein (NCBI)
CBU_1130	CBU_1130	-2.96733	-	-	3.39103	S	OPT family oligopeptide transporter (RefSeq)
icmJ	CBU_1623	-3.0643	3.18541	2.36571	-	S	IcmJ protein (NCBI)
icmL.1	CBU_1629	-3.15849	-	-	-	S	IcmL protein (NCBI)
CBU_2029	CBU_2029	-3.43103	-	-	-	S	hypothetical protein (NCBI)
icmL.2	CBU_1630	-3.44089	2.11327	-	-	S	IcmL protein (NCBI)
CBU_1073	CBU_1073	-3.94261	-	-	-	S	hypothetical protein (NCBI)
CBU_2089	CBU_2089	-3.98319	-3.00553	-3.50736	-5.69701	S	integral membrane protein (RefSeq)
icmP	CBU_1633	-4.099	2.77088	2.96053	-	S	IcmP protein (NCBI)
CBU_0458	CBU_0458	-4.12297	-	-	-	S	hypothetical protein (NCBI)
CBU_1735	CBU_1735	-4.24919	-	-	-	S	hypothetical protein (RefSeq)
CBU_0478a	CBU_0478a	-4.31782	-	-	-	S	conserved cytosolic protein (RefSeq)
icmK	CBU_1628	-4.41311	-	-	-	S	IcmK (RefSeq)
CBU_1239	CBU_1239	-4.43768	3.85262	2.77983	-	S	hypothetical protein (NCBI)
dotC	CBU_1644	-4.44053	-	-	-	S	DotC protein (NCBI)
icmO	CBU_1632	-4.95572	2.35511	-	-	S	IcmO protein (NCBI)
icmB	CBU_1622	-4.96711	-	-	-	S	IcmB protein (NCBI)
CBU_1380	CBU_1380	-5.03604	-	-	3.22012	S	DoxD family protein, putative (NCBI)
CBU_1429	CBU_1429	-5.84018	-	-	2.33883	S	hypothetical protein (NCBI)
CBU_1071	CBU_1071	-6.59589	2.34009	2.46538	3.72595	S	DoxX family protein (RefSeq)
grpB	CBU_0381	-6.65413	-	-	-	S	glutamate-rich protein (RefSeq)
dotaA	CBU_1648	-7.47257	-	2.58565	-	S	DotA protein (RefSeq)
icmE	CBU_1627	-7.4726	-	-	-	S	IcmE (RefSeq)
CBU_0044	CBU_0044	-8.73515	-	-	-	S	hypothetical protein (RefSeq)
icmC	CBU_1625	-8.73628	-	-	-	S	IcmC protein, putative (NCBI)
dotD	CBU_1643	-9.06862	3.29763	3.49399	-	S	DotD (RefSeq)
lemA	CBU_0545	-10.3793	2.12541	-	3.39887	S	LemA family protein (RefSeq)
icmG	CBU_1626	-11.0841	-	-	-	S	IcmG protein, putative (NCBI)
CBU_0632	CBU_0632	-12.6284	-	2.3792	6.02168	S	hypothetical protein (NCBI)
CBU_1878	CBU_1878	-14.1707	-	-	2.5212	S	HesB/YadR/YfhF family protein (NCBI)
CBU_0921	CBU_0921	-29.9261	-3.5621	-2.78218	-	S	hypothetical protein (NCBI)
CBU_1950	CBU_1950	-38.055	-	-	-	S	hypothetical protein (NCBI)
icmD	CBU_1624	-46.958	-	-	-	S	IcmD protein, putative (NCBI)
enhA.2	CBU_0318	-88.7623	-2.42134	-2.42278	-	S	hypothetical protein (NCBI)
CBU_0590	CBU_0590	-172.985	-	-2.09051	-	S	hypothetical protein (NCBI)
CBU_0744	CBU_0744	-	-	-	3.46	T	HPr kinase/phosphorylase (NCBI)
CBU_1916	CBU_1916	-	3.27692	2.6131	2.62971	T	universal stress protein A, putative (NCBI)
dksA	CBU_1969	-	-	-	-	T	dnaK suppressor protein (NCBI)
uspA	CBU_1983	-	2.60234	2.63845	-	T	universal stress protein A (NCBI)
CBU_0789	CBU_0789	76.7186	-	-	-	T	two component system histidine kinase (RefSeq)
rstB	CBU_2005	13.0916	-	-	-	T	sensor histidine kinase (NCBI)
CBU_0634	CBU_0634	9.42518	3.15657	2.05566	-	T	putative aerobic respiration control sensor protein arcB (RefSeq)
CBU_0175	CBU_0175	4.18796	-	-	-	T	serine/threonine protein kinase domain protein (NCBI)
CBU_0488	CBU_0488	-9.86026	-3.35047	-2.952	-	T	serine/threonine protein phosphatase (NCBI)
csrA-2	CBU_1050	-39.8576	-3.00392	-3.31132	-	T	carbon storage regulator (NCBI)
phoB	CBU_0367	7.62634	-	-	-	TK	DNA-binding response regulator PhoB (NCBI)
relA	CBU_1375	5.6899	-	-	-	TK	GTP pyrophosphokinase (NCBI)
spoT	CBU_0303	-3.64098	-	-	3.27804	TK	guanosine-3,5-bis(diphosphate) 3-pyrophosphohydrolase (NCBI)
qseB	CBU_1227	-13.714	-	-	-	TK	transcriptional regulatory protein (RefSeq)
pilQ	CBU_1891	-	-	2.11539	-	U	type II and III secretion system family protein (RefSeq)
lepB-1	CBU_1099	9.04907	-	-	-2.53658	U	signal peptidase I (NCBI)
ftsY	CBU_1903	4.11212	-	-	-	U	signal recognition particle-docking protein FtsY (NCBI)
secA	CBU_0147	3.5168	-	-	-	U	protein translocase subunit (RefSeq)
CBU_0278	CBU_0278	3.41997	-	-	-	U	membrane protein, MarC family (NCBI)
yidC	CBU_1920	2.96277	-	-	-2.7911	U	inner-membrane protein, 60kDa (NCBI)
secF	CBU_1141	2.4184	-2.1921	-	-3.96352	U	protein-export membrane protein SecF (NCBI)
secY	CBU_0258	-2.3248	-	-	-	U	preprotein translocase SecY (NCBI)
yajC	CBU_1143	-2.93716	3.94595	4.89799	2.53465	U	preprotein translocase, YajC subunit (NCBI)
secD	CBU_1142	-3.11688	-	-	-	U	protein-export membrane protein SecD (NCBI)
tolB	CBU_0090	-4.55912	-	-	-	U	TolB (RefSeq)
tolR	CBU_1575	-5.84843	-	-	-2.20198	U	tolR protein (NCBI)
secE	CBU_0224	-7.58372	-	-	-	U	preprotein translocase, SecE subunit (NCBI)
secB	CBU_1519	-9.50848	-	-	2.9439	U	protein-export protein SecB (NCBI)
CBU_0048	CBU_0048	-	-5.05199	-3.9445	-3.55202	V	auxiliary transport protein, membrane fusion protein family (RefSeq)
CBU_0753	CBU_0753	-	-2.37661	-2.63388	-	V	transporter, AcrB/AcrD/AcrF family (NCBI)
CBU_1808	CBU_1808	-	-2.77828	-3.27429	-4.85395	V	ABC transporter, permease protein (NCBI)
CBU_0934	CBU_0934	21.5145	-	-	-	V	ABC transporter, ATP-binding protein (NCBI)
CBU_0833	CBU_0833	7.35952	-	-	-	V	ABC transporter, ATP-binding/permease protein (NCBI)
CBU_2040	CBU_2040	7.23623	-3.79391	-5.06197	-4.80848	V	type I secretion membrane fusion protein, HlyD family (NCBI)
CBU_0856	CBU_0856	6.68575	-	2.11261	-	V	lipid ABC transporter permease/ATP-binding protein (RefSeq)
CBU_0776	CBU_0776	4.09611	-	-	3.97487	V	ABC transporter, ATP-binding protein (NCBI)
CBU_0812	CBU_0812	3.33509	-2.25727	-2.32791	-4.00685	V	MATE efflux family protein (NCBI)
CBU_0804	CBU_0804	2.48813	-	-	2.288	V	transporter, AcrB/AcrD/AcrF family (NCBI)
CBU_1809	CBU_1809	2.01498	-	-	-3.14081	V	ABC transporter, ATP-binding protein (NCBI)
CBU_0798	CBU_0798	-4.34243	-	-	-	V	multidrug resistance protein (NCBI)
CBU_0008	CBU_0008	-	-3.15336	-6.08089	-5.15133	0	hypothetical protein (NCBI)
CBU_0033	CBU_0033	-	-	-	2.63916	0	hypothetical protein (NCBI)
CBU_0049	CBU_0049	-	-8.54114	-12.0872	-20.9268	0	hypothetical protein (NCBI)
CBU_0062	CBU_0062	-	-2.85942	-4.10364	-4.36403	0	DnaJ domain protein (NCBI)
CBU_0077	CBU_0077	-	2.39551	-	-	0	hypothetical protein (NCBI)
pksH	CBU_0167	-	-5.2713	-6.89614	-4.01891	0	polyketide biosynthesis enoyl-CoA hydratase (NCBI)
CBU_0196	CBU_0196	-	-3.12366	-2.93389	-	0	hypothetical protein (NCBI)
CBU_0201	CBU_0201	-	-	-2.03691	-	0	ankyrin repeat family protein (NCBI)
CBU_0209	CBU_0209	-	-2.5143	-4.18501	-4.95906	0	hypothetical protein (NCBI)
radC	CBU_0291a	-	-3.80364	-5.71834	-5.10785	0	DNA repair protein
CBU_0357	CBU_0357	-	-2.445	-2.38477	-3.49078	0	hypothetical protein (NCBI)
CBU_0365	CBU_0365	-	-6.8298	-8.54787	-7.12783	0	hypothetical protein (NCBI)
CBU_0384b	CBU_0384b	-	-	-2.20226	-	0	hypothetical protein (RefSeq)
CBU_0416	CBU_0416	-	-3.53118	-3.68663	-4.99413	0	hypothetical protein (RefSeq)
CBU_0448	CBU_0448	-	-4.99134	-5.89248	-4.04271	0	hypothetical protein (NCBI)
CBU_0510	CBU_0510	-	2.95734	2.31566	2.30452	0	hypothetical protein (NCBI)
CBU_0516	CBU_0516	-	-3.88566	-4.70583	-2.78789	0	hypothetical protein (NCBI)
CBU_0537	CBU_0537	-	-2.51087	-2.84433	-	0	hypothetical protein (NCBI)
CBU_0623	CBU_0623	-	-2.33959	-2.8365	-2.32942	0	hypothetical protein (NCBI)
CBU_0662	CBU_0662	-	-6.77996	-8.02765	-8.43887	0	hypothetical protein (NCBI)
CBU_0682	CBU_0682	-	-	-	-13.2402	0	hypothetical protein (NCBI)
CBU_0707	CBU_0707	-	-4.57183	-5.43467	-4.28764	0	permease-like protein (NCBI)
CBU_0761	CBU_0761	-	-	-	2.28668	0	hypothetical protein (NCBI)
CBU_0802	CBU_0802	-	3.292	4.95752	-	0	hypothetical protein (RefSeq)
CBU_0854	CBU_0854	-	-10.8692	-12.4541	-17.3752	0	hypothetical protein (NCBI)
CBU_0898	CBU_0898	-	2.41459	3.07561	3.08557	0	thyroglobulin type-1 repeat domain protein (NCBI)
CBU_0911	CBU_0911	-	-	-2.37255	-2.5687	0	hypothetical protein (RefSeq)
CBU_1015	CBU_1015	-	-2.33791	-3.02438	-2.22629	0	hypothetical protein (NCBI)
iscU.1	CBU_1128	-	-	-	2.7746	0	NifU family protein (NCBI)
CBU_1144	CBU_1144	-	6.8833	8.45607	3.86126	0	hypothetical protein (NCBI)
CBU_1161	CBU_1161	-	-2.89259	-4.44717	-3.79433	0	hypothetical protein (NCBI)
CBU_1207	CBU_1207	-	-4.1666	-6.2644	-6.58511	0	hypothetical protein (NCBI)
CBU_1214	CBU_1214	-	-4.60002	-6.04466	-7.29613	0	hypothetical protein (NCBI)
CBU_1249	CBU_1249	-	3.5776	3.85907	2.7946	0	DNA-binding protein, putative (NCBI)
CBU_1316	CBU_1316	-	-4.69409	-6.37247	-8.6195	0	hypothetical protein (NCBI)
CBU_1408	CBU_1408	-	-3.91394	-4.81517	-3.98715	0	hypothetical protein (NCBI)
CBU_1459	CBU_1459	-	-5.27079	-8.37956	-11.829	0	hypothetical protein (NCBI)
CBU_1542	CBU_1542	-	-	-	2.08735	0	hypothetical protein (NCBI)
CBU_1556	CBU_1556	-	-2.07042	-4.09678	-5.97393	0	hypothetical protein (NCBI)
CBU_1569	CBU_1569	-	-2.35461	-2.88708	-	0	hypothetical protein (NCBI)
CBU_1636	CBU_1636	-	-5.28938	-6.93211	-4.06528	0	hypothetical protein (NCBI)
CBU_1663	CBU_1663	-	-5.52068	-7.16646	-6.0513	0	hypothetical protein (NCBI)
CBU_1733	CBU_1733	-	-5.29895	-8.02061	-8.4035	0	hypothetical protein (NCBI)
CBU_1751	CBU_1751	-	3.37743	5.23843	-	0	hypothetical protein (NCBI)
CBU_1869	CBU_1869	-	-	-	2.16608	0	hypothetical protein (NCBI)
CBU_1919	CBU_1919	-	2.99352	-	-	0	hypothetical protein (RefSeq)
CBU_1953	CBU_1953	-	-3.16574	-2.74874	-4.53553	0	hypothetical protein (NCBI)
CBU_1973	CBU_1973	-	-5.39683	-7.12349	-8.68059	0	hypothetical protein (NCBI)
CBU_2010	CBU_2010	-	-7.29792	-5.46974	-14.3634	0	hypothetical protein (NCBI)
CBU_2016	CBU_2016	-	-	-	3.36684	0	hypothetical cytosolic protein (RefSeq)
CBU_2028	CBU_2028	-	-2.54345	-2.75685	-3.16112	0	hypothetical protein (NCBI)
CBU_2032	CBU_2032	-	-2.32331	-3.4304	-7.54058	0	GAF domain protein (NCBI)
CBU_2051a	CBU_2051a	-	-4.18263	-4.98204	-2.38613	0	hypothetical protein (RefSeq)
CBU_2052	CBU_2052	-	-2.77779	-2.34219	-2.15942	0	hypothetical protein (NCBI)
CBUA0012	CBUA0012	-	4.38811	3.00535	5.23317	0	hypothetical protein (NCBI)
CBUA0026	CBUA0026	-	2.39329	-	2.56818	0	hypothetical protein (NCBI)
CBU_1332	CBU_1332	142.907	3.82553	3.50555	6.22312	0	hypothetical protein (NCBI)
CBU_1409	CBU_1409	133.3	-	-	-	0	hypothetical protein (RefSeq)
katE	CBU_0281	124.802	-	-2.22179	-	0	catalase (NCBI)
CBU_0880	CBU_0880	123.18	3.57101	3.20088	-	0	hypothetical cytosolic protein (RefSeq)
CBU_0522	CBU_0522	118.403	-2.57275	-4.17217	-3.15452	0	hypothetical protein (NCBI)
CBU_1724a	CBU_1724a	75.6232	-	-2.43258	-2.05356	0	hypothetical protein (RefSeq)
CBU_1618	CBU_1618	65.771	-	-	-	0	hypothetical protein (NCBI)
CBU_0596a	CBU_0596a	51.6996	-2.16893	-2.89992	-4.02251	0	hypothetical protein (RefSeq)
CBUA0007	CBUA0007	48.4193	-	-	-	0	hypothetical protein (NCBI)
CBU_0051	CBU_0051	43.9043	-	-	-	0	hypothetical protein (RefSeq)
CBUA0014	CBUA0014	31.3278	-	-	-	0	hypothetical protein (NCBI)
CBU_1219	CBU_1219	29.6747	-	-	-	0	hypothetical protein (NCBI)
CBU_1676	CBU_1676	28.5174	3.14054	2.30235	3.99339	0	hypothetical protein (NCBI)
CBU_1100a	CBU_1100a	28.3525	-	-	-	0	hypothetical protein (RefSeq)
CBU_1318	CBU_1318	27.8568	-	-	-	0	hypothetical protein (NCBI)
CBU_1824	CBU_1824	27.5396	-3.45789	-4.46006	-4.80865	0	hypothetical protein (NCBI)
CBU_0885	CBU_0885	26.972	-	-	-	0	hypothetical cytosolic protein (RefSeq)
CBU_1311	CBU_1311	25.9423	-4.76332	-5.69477	-3.56929	0	hypothetical protein (NCBI)
CBU_1349	CBU_1349	25.1419	-	-	-2.43464	0	hypothetical cytosolic protein (RefSeq)
CBU_0970	CBU_0970	24.2894	-	-	-	0	hypothetical protein (NCBI)
CBUA0022	CBUA0022	22.7784	-	-	2.56494	0	hypothetical protein (NCBI)
CBU_2003a	CBU_2003a	22.7252	-	-	-	0	hypothetical protein (RefSeq)
CBU_0465	CBU_0465	22.546	-	-	-	0	hypothetical protein (NCBI)
CBUA0015	CBUA0015	20.6708	-	-	-	0	hypothetical protein (NCBI)
CBU_0165	CBU_0165	19.15	-	-	-	0	hypothetical protein (NCBI)
CBU_1160	CBU_1160	19.1002	-	-	-	0	TPR domain protein (NCBI)
CBU_0439	CBU_0439	18.1676	2.32307	-	2.3423	0	hypothetical protein (NCBI)
CBU_1614	CBU_1614	17.8908	-4.17094	-5.82787	-3.34315	0	hypothetical protein (NCBI)
CBU_1692a	CBU_1692a	17.7361	-4.30244	-4.62739	-2.19816	0	hypothetical protein (RefSeq)
CBU_0684	CBU_0684	17.3114	-	-	-6.9024	0	hypothetical protein (NCBI)
CBU_0339	CBU_0339	17.0914	-5.21367	-7.14817	-8.92619	0	hypothetical protein (NCBI)
CBU_0476	CBU_0476	16.8908	-	-	-	0	hypothetical protein (NCBI)
rpmG	CBU_0290	16.437	2.12368	-	-	0	ribosomal protein L33 (NCBI)
CBU_1794	CBU_1794	15.9307	-2.80867	-2.90772	-6.63487	0	hypothetical protein (RefSeq)
CBU_0168	CBU_0168	15.4847	-2.25238	-3.76779	-2.69343	0	acyl carrier protein (NCBI)
CBU_1790	CBU_1790	14.0179	-2.05347	-2.06416	-	0	hypothetical protein (NCBI)
oppA	CBU_1860	13.6744	-3.58025	-4.99527	-5.04702	0	peptide ABC transporter, periplasmic peptide-binding protein, putative (RefSeq)
CBU_0166	CBU_0166	13.1686	-2.32672	-3.16297	-	0	condensation domain protein (NCBI)
CBU_0402	CBU_0402	13.102	-2.30304	-2.57838	-2.90956	0	hypothetical protein (NCBI)
CBUA0021	CBUA0021	13.0496	-	-	-	0	hypothetical protein (NCBI)
CBU_0534	CBU_0534	12.3782	-	-	-	0	hypothetical protein (NCBI)
CBU_1851	CBU_1851	11.4441	-	-2.05831	-2.36497	0	hypothetical membrane spanning protein (RefSeq)
CBU_0900	CBU_0900	11.3796	-3.587	-4.59325	-3.51968	0	hypothetical protein (NCBI)
CBU_1206	CBU_1206	11.2243	-2.14865	-3.23861	-3.99701	0	delta(24(24(1)))-sterol reductase (RefSeq)
CBU_0157	CBU_0157	11.0432	-	-	-	0	hypothetical protein (NCBI)
CBU_1863	CBU_1863	10.9179	3.57043	2.09362	-	0	hypothetical protein (NCBI)
CBU_0706	CBU_0706	10.4845	2.27872	2.05495	5.66113	0	hypothetical protein (NCBI)
CBU_1458a	CBU_1458a	9.85941	-3.08639	-4.69224	-4.23612	0	hypothetical protein (RefSeq)
CBU_0041	CBU_0041	9.55457	-4.53641	-5.06294	-10.3883	0	hypothetical protein (NCBI)
CBU_0665	CBU_0665	9.53482	-2.27693	-2.23866	-4.7664	0	hypothetical protein (NCBI)
CBU_1236	CBU_1236	9.33702	-	-2.16249	-	0	hypothetical protein (NCBI)
CBU_0948	CBU_0948	9.12483	3.95051	3.39118	-	0	hypothetical protein (NCBI)
CBU_1721	CBU_1721	8.97368	-	-2.36318	-	0	hypothetical protein (NCBI)
CBU_1023a	CBU_1023a	8.93246	-	-	-	0	hypothetical protein (RefSeq)
CBU_1314	CBU_1314	8.83876	-	-	-	0	hypothetical cytosolic protein (RefSeq)
CBU_1823	CBU_1823	8.28952	-	-	-2.89065	0	hypothetical protein (NCBI)
CBU_0860	CBU_0860	8.20711	-	-2.00652	-3.37662	0	hypothetical protein (RefSeq)
CBU_0627	CBU_0627	7.90836	-2.03793	-2.54013	-	0	hypothetical protein (NCBI)
CBU_0944	CBU_0944	7.87053	-	-	-	0	hypothetical protein (NCBI)
CBU_1825	CBU_1825	7.8267	-2.33821	-3.32913	-3.52929	0	hypothetical protein (NCBI)
CBU_0425	CBU_0425	7.81963	-3.98691	-3.88703	-	0	hypothetical protein (NCBI)
CBU_0585	CBU_0585	7.75632	2.32101	2.94062	4.49986	0	hypothetical protein (NCBI)
CBU_1710	CBU_1710	7.65408	-	-	-3.07646	0	hypothetical protein (NCBI)
CBU_1656	CBU_1656	7.35252	-	-2.42297	-3.01089	0	hypothetical protein (NCBI)
CBU_1014	CBU_1014	7.30744	-2.02208	-2.45745	-	0	hypothetical protein (NCBI)
CBU_1936	CBU_1936	7.17444	-2.93353	-4.77188	-4.34846	0	hypothetical protein (NCBI)
CBU_0918	CBU_0918	7.1525	-	-	2.20968	0	hypothetical protein (NCBI)
CBU_1530	CBU_1530	7.12728	-	-	-2.15539	0	hypothetical protein (NCBI)
CBU_0949	CBU_0949	6.94507	-3.30382	-4.59735	-5.51903	0	hypothetical protein (NCBI)
CBU_2027	CBU_2027	6.82832	-	2.03073	-	0	hypothetical protein (NCBI)
CBU_1067a	CBU_1067a	6.64928	-3.96999	-2.86639	-6.16693	0	adenylate cyclase (RefSeq)
CBU_0577	CBU_0577	6.50818	-	-	-2.1546	0	hypothetical membrane spanning protein (RefSeq)
CBU_0695	CBU_0695	6.47392	-	-	-8.501	0	hypothetical protein (NCBI)
CBU_1178	CBU_1178	6.44466	-2.70907	-3.50155	-3.57692	0	hypothetical protein (NCBI)
CBU_0687	CBU_0687	6.2485	-	-	-7.42482	0	hypothetical protein (NCBI)
CBU_1847	CBU_1847	6.20149	-	-	-	0	hypothetical protein (NCBI)
CBU_0800	CBU_0800	6.13968	-	-	-	0	hypothetical protein (NCBI)
CBUA0006	CBUA0006	6.11393	2.93183	2.28934	2.79784	0	hypothetical protein (NCBI)
CBU_0050	CBU_0050	5.85407	-	-	-2.36658	0	hypothetical protein (NCBI)
CBU_0626	CBU_0626	5.55028	-2.65516	-3.15915	-3.20283	0	hypothetical protein (NCBI)
CBU_1209	CBU_1209	5.49333	-2.81774	-4.00884	-3.71783	0	hypothetical membrane spanning protein (RefSeq)
CBU_2033	CBU_2033	5.40479	-2.54209	-4.83466	-3.77813	0	hypothetical protein (NCBI)
CBU_1576	CBU_1576	5.31739	-	-	-	0	hypothetical protein (NCBI)
CBUA0024	CBUA0024	5.28691	2.01503	-	2.05874	0	hypothetical protein (NCBI)
CBU_1323a	CBU_1323a	5.25896	-2.33046	-2.66235	-	0	hypothetical cytosolic protein (RefSeq)
cbhE	CBUA0016	5.24987	-	-	2.8483	0	CbhE protein (NCBI)
CBU_1799a	CBU_1799a	5.12534	-	-	-	0	cupin superfamily protein (RefSeq)
CBU_1819	CBU_1819	5.04683	-2.96087	-4.47632	-4.30389	0	hypothetical protein (NCBI)
CBU_0291b	CBU_0291b	4.99327	-	-	-2.27013	0	hypothetical protein (RefSeq)
CBU_0388	CBU_0388	4.99241	-	-2.33012	-2.34465	0	hypothetical protein (NCBI)
CBU_0794	CBU_0794	4.96672	-	-3.30458	-2.98717	0	hypothetical protein (NCBI)
CBU_1388d	CBU_1388d	4.93332	-2.78816	-3.84536	-3.41463	0	hypothetical protein (RefSeq)
CBU_1888	CBU_1888	4.90387	-3.42565	-4.93456	-3.50086	0	hypothetical protein (NCBI)
CBU_1780	CBU_1780	4.75661	-2.17163	-2.43557	-3.59122	0	hypothetical protein (RefSeq)
CBU_1653a	CBU_1653a	4.74336	-3.9445	-4.64642	-4.58822	0	virulence-associated protein C (RefSeq)
CBU_0672	CBU_0672	4.72524	-2.37731	-3.41339	-3.30976	0	hypothetical protein (NCBI)
CBU_1843	CBU_1843	4.67694	-	-	-	0	hypothetical protein (RefSeq)
CBU_1686	CBU_1686	4.64854	-	-2.60575	-	0	hypothetical protein (NCBI)
CBU_0183	CBU_0183	4.48209	-	-	-	0	hypothetical protein (RefSeq)
CBUA0020	CBUA0020	4.43202	-	-	-	0	hypothetical protein (NCBI)
CBU_0985	CBU_0985	4.41886	-	-2.34682	-3.05219	0	hypothetical protein (NCBI)
CBU_1194	CBU_1194	4.40692	-	-	-3.14452	0	hypothetical protein (NCBI)
CBU_1395	CBU_1395	4.38765	-	-	-	0	hypothetical protein (NCBI)
CBU_1543	CBU_1543	4.38173	-	-	-2.21925	0	hypothetical protein (NCBI)
CBU_0100	CBU_0100	4.36733	-	-2.57904	-3.16827	0	lipoprotein, putative (NCBI)
CBU_1777	CBU_1777	4.31566	-	-2.25263	-2.83713	0	hypothetical protein (NCBI)
CBU_1291	CBU_1291	4.07707	3.18922	3.13062	-	0	hypothetical protein (NCBI)
CBU_1802	CBU_1802	4.0712	5.92278	4.419	2.07042	0	hypothetical protein (NCBI)
CBU_0285	CBU_0285	4.04139	-	-	2.31681	0	hypothetical protein (NCBI)
CBU_0661	CBU_0661	3.98561	-4.75631	-5.49076	-3.81609	0	hypothetical protein (NCBI)
CBU_1493	CBU_1493	3.96374	-	-	-	0	hypothetical protein (RefSeq)
CBU_2036	CBU_2036	3.9629	-	-2.1171	-	0	hypothetical protein (RefSeq)
CBU_0543	CBU_0543	3.87741	-2.3916	-2.96558	-3.59536	0	hypothetical protein (NCBI)
CBU_1613	CBU_1613	3.74403	-4.50376	-6.49009	-5.47263	0	hypothetical protein (NCBI)
CBU_0207	CBU_0207	3.7165	-	-	-	0	hypothetical protein (RefSeq)
CBU_0372	CBU_0372	3.65268	-2.42673	-2.36173	-2.15138	0	hypothetical protein (NCBI)
CBU_0635	CBU_0635	3.62345	2.02217	-	2.57565	0	hypothetical protein (NCBI)
CBU_1412	CBU_1412	3.55283	-	-	-2.34624	0	hypothetical protein (RefSeq)
CBU_0793	CBU_0793	3.52409	-2.98878	-4.50084	-3.60672	0	hypothetical protein (NCBI)
CBU_1316a	CBU_1316a	3.50613	-4.53498	-5.06403	-4.9355	0	hypothetical protein (RefSeq)
CBU_0685	CBU_0685	3.41203	-	-	-6.17599	0	hypothetical protein (NCBI)
CBU_0074	CBU_0074	3.39426	-2.03039	-3.0029	-	0	hypothetical protein (NCBI)
CBU_0436	CBU_0436	3.24307	-3.11615	-5.13312	-4.84726	0	hypothetical protein (NCBI)
CBU_0274a	CBU_0274a	3.23378	-	-	-	0	hypothetical protein (RefSeq)
CBU_0705	CBU_0705	3.22227	-	-2.51136	-	0	hypothetical protein (NCBI)
CBU_0850	CBU_0850	3.18022	-3.43901	-4.32077	-5.48384	0	hypothetical membrane spanning protein (RefSeq)
CBU_1701	CBU_1701	3.16696	-2.63566	-3.25714	-	0	hypothetical protein (NCBI)
CBU_1806	CBU_1806	3.13693	-2.539	-3.43174	-3.0233	0	DNA polymerase domain protein (NCBI)
CBU_0156a	CBU_0156a	3.07966	-	-	-	0	phage integrase family protein (RefSeq)
cas1_1	CBU_0164	3.06421	-2.4263	-2.35884	-	0	0
CBU_0782	CBU_0782	3.04263	-2.05498	-2.63909	-3.63911	0	hypothetical protein (NCBI)
CBU_1041	CBU_1041	3.04163	-	-	-	0	hypothetical protein (NCBI)
CBU_0694	CBU_0694	2.9602	-	-	-8.98393	0	glycosyl transferase, group 2 family protein (NCBI)
CBU_0295	CBU_0295	2.95142	-2.47908	-	-	0	hypothetical protein (NCBI)
CBU_1685	CBU_1685	2.87008	-2.88547	-4.71771	-4.81688	0	hypothetical protein (NCBI)
CBU_1250	CBU_1250	2.7641	-6.60292	-6.38151	-6.45987	0	hypothetical protein (NCBI)
CBU_0881	CBU_0881	2.7508	-2.29412	-4.07495	-3.23499	0	hypothetical protein (NCBI)
pilN	CBU_1889	2.73353	-12.7115	-14.4162	-10.5106	0	pilN domain protein (RefSeq)
CBU_0781	CBU_0781	2.71491	-2.11347	-2.49812	-4.62982	0	ankyrin repeat domain protein (NCBI)
CBU_1020	CBU_1020	2.69495	-2.7371	-3.60276	-2.85975	0	hypothetical protein (NCBI)
CBU_0935	CBU_0935	2.68927	4.37337	4.41212	-	0	RNA-binding protein (NCBI)
CBU_1818	CBU_1818	2.68789	-	-3.10755	-2.27297	0	hypothetical protein (NCBI)
CBU_1724	CBU_1724	2.68176	-3.49973	-	-	0	hypothetical protein (NCBI)
CBU_0058	CBU_0058	2.66189	-3.61207	-5.47166	-	0	hypothetical protein (NCBI)
CBU_0098b	CBU_0098b	2.6601	-3.82898	-4.88165	-4.88165	0	hypothetical protein (RefSeq)
CBU_1061a	CBU_1061a	2.63273	-2.38372	-3.10647	-2.34168	0	hypothetical membrane associated protein (RefSeq)
CBU_0837	CBU_0837	2.62103	-	-	-	0	hypothetical protein (NCBI)
CBU_0119	CBU_0119	2.59958	-3.3207	-4.29112	-4.78924	0	hypothetical protein (RefSeq)
CBU_0210	CBU_0210	2.5875	-2.50027	-3.91013	3.18203	0	hypothetical protein (NCBI)
CBU_1526a	CBU_1526a	2.58309	-8.63445	-8.95574	-13.1728	0	hypothetical protein (RefSeq)
CBU_1369	CBU_1369	2.5767	-	-	-2.03396	0	hypothetical protein (NCBI)
CBU_1379a	CBU_1379a	2.50399	-2.09996	-2.44089	-2.08486	0	hypothetical protein (RefSeq)
CBU_2001	CBU_2001	2.49981	-2.84811	-4.06097	-2.02357	0	hypothetical protein (NCBI)
CBU_0106	CBU_0106	2.49953	-4.09549	-5.21484	-4.3921	0	hypothetical protein (NCBI)
CBU_1479	CBU_1479	2.48368	-3.42029	-4.31887	-4.74	0	hypothetical protein (RefSeq)
CBU_1665	CBU_1665	2.40939	-3.10947	-3.83781	-2.68645	0	hypothetical protein (NCBI)
CBU_0307a	CBU_0307a	2.31504	-2.84717	-4.39544	-3.68416	0	hypothetical protein (RefSeq)
CBU_1370	CBU_1370	2.31448	-2.04347	-3.46816	-3.07361	0	hypothetical protein (NCBI)
CBU_1621	CBU_1621	2.30857	-	-3.27469	-	0	hypothetical protein (NCBI)
CBU_1263	CBU_1263	2.22443	-3.60299	-6.24854	-8.18228	0	hypothetical protein (NCBI)
CBU_0343	CBU_0343	2.18749	-2.00217	-2.01404	-	0	hypothetical protein (NCBI)
CBU_1481	CBU_1481	2.13688	-2.43421	-4.02102	-3.16579	0	hypothetical protein (NCBI)
pilF	CBU_1855	2.09365	-3.23226	-4.55172	-4.87855	0	fimbrial biogenesis domain-containing protein (RefSeq)
CBU_2095a	CBU_2095a	2.01304	-3.31411	-5.05562	-6.93978	0	hypothetical protein (RefSeq)
CBU_1845	CBU_1845	2.00638	-	-	-	0	hypothetical protein (NCBI)
CBU_0698	CBU_0698	-2.29503	-	-	2.14269	0	hypothetical protein (NCBI)
CBU_1257	CBU_1257	-2.42036	-	-	-	0	hypothetical protein (NCBI)
CBU_0584	CBU_0584	-2.50188	2.42545	2.37225	2.36235	0	hypothetical protein (NCBI)
CBU_1987c	CBU_1987c	-2.54082	-3.35444	-4.7858	-2.27695	0	hypothetical protein (RefSeq)
CBU_0213	CBU_0213	-2.64475	-7.40222	-8.49067	-11.0578	0	hypothetical protein (NCBI)
CBU_1705	CBU_1705	-2.70294	-	2.69017	-	0	hypothetical protein (RefSeq)
CBU_0485	CBU_0485	-2.71271	-	-	2.93487	0	hypothetical protein (NCBI)
CBU_0283	CBU_0283	-2.7384	-	-	-	0	hypothetical protein (NCBI)
CBU_1972	CBU_1972	-2.83782	-8.63497	-10.161	-25.289	0	transcriptional regulator, LuxR family, putative (NCBI)
CBU_0065a	CBU_0065a	-2.92479	2.10608	2.1238	2.63497	0	hypothetical protein (RefSeq)
CBU_1930	CBU_1930	-3.07862	-	-	-	0	hypothetical protein (NCBI)
CBU_2072	CBU_2072	-3.10733	-	-	-	0	hypothetical protein (NCBI)
CBU_0891	CBU_0891	-3.12559	-	2.13909	2.78713	0	hypothetical protein (NCBI)
CBU_0022	CBU_0022	-3.22311	-	-	-	0	hypothetical protein (NCBI)
CBU_1372	CBU_1372	-3.31858	-	-	2.33571	0	hypothetical protein (NCBI)
CBU_1134	CBU_1134	-3.622	2.50428	3.62251	2.03761	0	hypothetical protein (NCBI)
CBU_1198	CBU_1198	-3.62462	2.07784	-	2.50954	0	hypothetical protein (NCBI)
CBU_1177	CBU_1177	-3.68179	-	-	-	0	hypothetical protein (NCBI)
CBU_2013	CBU_2013	-3.76441	-	2.00455	2.68495	0	hypothetical protein (NCBI)
CBU_0936	CBU_0936	-3.93746	4.29538	3.98682	-	0	ompA-like transmembrane domain protein (NCBI)
CBU_1752	CBU_1752	-4.14069	3.13484	5.19758	-	0	hypothetical protein (NCBI)
CBU_1984	CBU_1984	-4.29742	3.06377	2.27133	2.61475	0	hypothetical protein (NCBI)
CBU_0474	CBU_0474	-4.30387	-	-	-	0	hypothetical protein (NCBI)
CBU_1411	CBU_1411	-4.61518	-	-	-	0	hypothetical protein (NCBI)
CBU_1651	CBU_1651	-4.76109	-	-	-2.23077	0	hypothetical protein (NCBI)
CBU_1202	CBU_1202	-5.34535	-3.00978	-	-	0	hypothetical protein (NCBI)
CBU_0658	CBU_0658	-5.34657	2.17048	-	-	0	hypothetical protein (NCBI)
CBU_0083	CBU_0083	-5.52386	-	-	2.5728	0	hypothetical protein (RefSeq)
CBU_0306	CBU_0306	-6.06892	2.41632	2.66165	2.08935	0	hypothetical protein (NCBI)
CBU_0312a	CBU_0312a	-6.79634	-	-2.84179	-	0	hypothetical cytosolic protein (RefSeq)
CBU_1639	CBU_1639	-6.97397	-5.23892	-7.66512	-11.5605	0	hypothetical protein (NCBI)
CBU_1463	CBU_1463	-7.43329	-	-	-	0	hypothetical protein (NCBI)
CBU_0021	CBU_0021	-8.67185	-	-	-	0	hypothetical protein (NCBI)
CBU_1702	CBU_1702	-8.82659	-	-	-	0	hypothetical protein (NCBI)
CBU_0370	CBU_0370	-8.84922	-	-	-	0	lipoprotein, putative (NCBI)
CBU_1224a	CBU_1224a	-9.34084	-	-	-	0	hypothetical protein (RefSeq)
CBU_0182	CBU_0182	-9.62903	-	-	6.30099	0	homing endonuclease, 23S rRNA intron (NCBI)
CBU_1894	CBU_1894	-10.8567	-	-	-	0	hypothetical protein (NCBI)
CBU_0883	CBU_0883	-14.5919	-2.28541	-2.08174	-	0	hypothetical protein (NCBI)
CBU_2096	CBU_2096	-15.0132	2.15269	2.72948	2.83632	0	hypothetical protein (NCBI)
CBU_0914	CBU_0914	-16.9099	-	-	-	0	hypothetical protein (NCBI)
CBU_1462a	CBU_1462a	-18.3852	-	-	-	0	hypothetical protein (RefSeq)
scvA	CBU_1267a	-19.3376	-	-2.53173	-	0	ScvA (RefSeq)
CBU_1541	CBU_1541	-19.6447	-	-3.45711	-	0	hypothetical protein (NCBI)
CBU_0110	CBU_0110	-22.9314	-3.39808	-3.07355	-	0	hypothetical protein (RefSeq)
CBU_0023	CBU_0023	-23.5036	-	-	3.01646	0	hypothetical cytosolic protein (RefSeq)
CBU_1429a	CBU_1429a	-26.4333	-3.94035	-3.7304	-	0	hypothetical protein (RefSeq)
CBU_0752a	CBU_0752a	-32.3852	-	-	-	0	hypothetical protein (RefSeq)
CBU_0311	CBU_0311	-38.2559	2.25193	-	-	0	outer membrane porin P1 (RefSeq)
CBU_0979	CBU_0979	-39.4298	-	-	-	0	lipoprotein, putative (NCBI)
CBU_0980	CBU_0980	-42.7884	-	-	-	0	lipoprotein, putative (NCBI)
CBU_0307	CBU_0307	-43.7905	2.23874	-	-	0	ompA-like transmembrane domain protein (NCBI)
CBU_1183	CBU_1183	-60.038	-	-	-	0	nucleic acid binding domain-containing protein (RefSeq)
CBU_1095	CBU_1095	-60.6886	-	-	-	0	hypothetical protein (RefSeq)
CBU_0089a	CBU_0089a	-71.416	-	-2.19253	-	0	hypothetical protein (RefSeq)
enhB.1	CBU_0915	-77.0203	-	-	-	0	hypothetical protein (NCBI)
CBU_0113	CBU_0113	-93.9045	-	-	-	0	hypothetical protein (NCBI)
CBU_1300	CBU_1300	-102.651	-2.42743	-	-4.64931	0	hypothetical protein (NCBI)
CBU_1272	CBU_1272	-199.58	-2.93518	-2.86563	-	0	hypothetical protein (NCBI)
